# Supplementary material for: Subthalamic stimulation modulates context-dependent effects of beta bursts during fine motor control
Source: Nat Commun. 2024 Apr 12;15:3166. doi: 10.1038/s41467-024-47555-3 (PMC11009405; doi:10.1038/s41467-024-47555-3)
Supplement: Supplementary file 4 — Source Data [file 41467_2024_47555_MOESM4_ESM.xlsx]

## Sheet: F2a
Figure 2a	condition	vTan_average(log)
	free drawing stim off	1.30695
	free drawing stim off	1.33214
	free drawing stim off	1.30574
	free drawing stim off	1.28014
	free drawing stim off	1.26305
	free drawing stim off	1.24419
	free drawing stim off	1.24475
	free drawing stim off	1.229
	free drawing stim off	0.918908
	free drawing stim off	1.05896
	free drawing stim off	0.945979
	free drawing stim off	1.03514
	free drawing stim off	1.04447
	free drawing stim off	1.03971
	free drawing stim off	1.04766
	free drawing stim off	1.08779
	free drawing stim off	1.00008
	free drawing stim off	1.00735
	free drawing stim off	0.951294
	free drawing stim off	0.915584
	free drawing stim off	0.832822
	free drawing stim off	0.884711
	free drawing stim off	1.04395
	free drawing stim off	0.928691
	free drawing stim off	1.05343
	free drawing stim off	1.07783
	free drawing stim off	1.00905
	free drawing stim off	1.09994
	free drawing stim off	1.07679
	free drawing stim off	1.10209
	free drawing stim off	1.04442
	free drawing stim off	1.03485
	free drawing stim off	0.438819
	free drawing stim off	0.431541
	free drawing stim off	0.421785
	free drawing stim off	0.3592
	free drawing stim off	0.398295
	free drawing stim off	0.19738
	free drawing stim off	0.364965
	free drawing stim off	0.345253
	free drawing stim off	0.302416
	free drawing stim off	0.340502
	free drawing stim off	1.39583
	free drawing stim off	1.48818
	free drawing stim off	1.47929
	free drawing stim off	1.41118
	free drawing stim off	1.47447
	free drawing stim off	1.52754
	free drawing stim off	1.52721
	free drawing stim off	0.945433
	free drawing stim off	0.889363
	free drawing stim off	0.917188
	free drawing stim off	0.871158
	free drawing stim off	0.877058
	free drawing stim off	0.884493
	free drawing stim off	0.931596
	free drawing stim off	0.930937
	free drawing stim off	0.964385
	free drawing stim off	0.885712
	free drawing stim off	0.908048
	free drawing stim off	0.936474
	free drawing stim off	1.05993
	free drawing stim off	1.0409
	free drawing stim off	1.06235
	free drawing stim off	1.10453
	free drawing stim off	1.17988
	free drawing stim off	1.13988
	free drawing stim off	1.15171
	free drawing stim off	1.15699
	free drawing stim off	1.07337
	free drawing stim off	1.1039
	free drawing stim off	0.843315
	free drawing stim off	0.663271
	free drawing stim off	0.520413
	free drawing stim off	0.551332
	free drawing stim off	0.566829
	free drawing stim off	1.00245
	free drawing stim off	1.11432
	free drawing stim off	1.04449
	free drawing stim off	0.96036
	free drawing stim off	0.96951
	free drawing stim off	0.884273
	free drawing stim off	0.920843
	free drawing stim off	0.888028
	free drawing stim off	0.906193
	free drawing stim off	0.773329
	free drawing stim off	0.891268
	free drawing stim off	0.851282
	free drawing stim off	0.87543
	free drawing stim off	1.04989
	free drawing stim off	1.02768
	free drawing stim off	0.873194
	free drawing stim off	0.972862
	free drawing stim off	0.953923
	free drawing stim off	0.915958
	free drawing stim off	0.930408
	free drawing stim off	1.02523
	free drawing stim off	0.93705
	free drawing stim off	1.06943
	free drawing stim off	1.04697
	free drawing stim off	1.11192
	free drawing stim off	1.14267
	free drawing stim off	1.08996
	free drawing stim off	1.07613
	free drawing stim off	1.11205
	free drawing stim off	1.0761
	free drawing stim off	1.09193
	free drawing stim off	1.00211
	free drawing stim off	1.01665
	free drawing stim off	1.02939
	free drawing stim off	1.0468
	free drawing stim off	1.02439
	free drawing stim off	1.08686
	free drawing stim off	1.13683
	free drawing stim off	1.1168
	free drawing stim off	1.10688
	free drawing stim off	0.962615
	free drawing stim off	0.97602
	free drawing stim off	0.991636
	free drawing stim off	1.01612
	free drawing stim off	1.0083
	free drawing stim off	1.01053
	free drawing stim off	1.0442
	free drawing stim off	1.04426
	free drawing stim off	0.99333
	free drawing stim off	1.31218
	free drawing stim off	1.35627
	free drawing stim off	1.36564
	free drawing stim off	1.37911
	free drawing stim off	1.388
	free drawing stim off	1.34981
	free drawing stim off	1.36034
	free drawing stim off	1.38557
	free drawing stim off	1.36935
	free drawing stim off	1.35787
	free drawing stim off	0.945965
	free drawing stim off	0.954908
	free drawing stim off	0.901804
	free drawing stim off	1.02118
	free drawing stim off	0.990281
	free drawing stim off	0.965012
	free drawing stim off	0.987617
	free drawing stim off	0.949613
	free drawing stim off	1.04789
	free drawing stim off	1.01301
	free drawing stim off	0.743025
	free drawing stim off	0.753875
	free drawing stim off	0.739255
	free drawing stim off	0.965247
	free drawing stim off	0.528765
	free drawing stim off	0.689025
	free drawing stim off	0.682188
	free drawing stim off	0.695168
	free drawing stim off	0.749692
	free drawing stim off	0.881435
	free drawing stim off	0.785927
	free drawing stim off	0.7829
	free drawing stim off	0.890235
	free drawing stim off	0.952702
	free drawing stim off	0.863095
	free drawing stim off	0.833394
	free drawing stim off	0.970201
	free drawing stim off	0.899129
	free drawing stim off	0.835792
	free drawing stim off	0.91908
	free drawing stim off	1.21978
	free drawing stim off	0.889769
	template-guided drawing stim off	0.983336
	template-guided drawing stim off	1.02777
	template-guided drawing stim off	1.01239
	template-guided drawing stim off	1.02826
	template-guided drawing stim off	1.03561
	template-guided drawing stim off	0.983561
	template-guided drawing stim off	0.978846
	template-guided drawing stim off	1.00947
	template-guided drawing stim off	0.861101
	template-guided drawing stim off	0.914608
	template-guided drawing stim off	0.839723
	template-guided drawing stim off	0.904491
	template-guided drawing stim off	0.752822
	template-guided drawing stim off	0.946738
	template-guided drawing stim off	0.958843
	template-guided drawing stim off	0.841511
	template-guided drawing stim off	0.36146
	template-guided drawing stim off	0.475693
	template-guided drawing stim off	0.436851
	template-guided drawing stim off	0.452355
	template-guided drawing stim off	0.580543
	template-guided drawing stim off	0.623761
	template-guided drawing stim off	0.705063
	template-guided drawing stim off	0.489886
	template-guided drawing stim off	0.96391
	template-guided drawing stim off	0.988875
	template-guided drawing stim off	0.981336
	template-guided drawing stim off	0.9588
	template-guided drawing stim off	0.991354
	template-guided drawing stim off	1.01045
	template-guided drawing stim off	1.0154
	template-guided drawing stim off	1.00244
	template-guided drawing stim off	0.937473
	template-guided drawing stim off	0.877315
	template-guided drawing stim off	0.820057
	template-guided drawing stim off	0.841463
	template-guided drawing stim off	0.846783
	template-guided drawing stim off	0.846698
	template-guided drawing stim off	0.835237
	template-guided drawing stim off	0.8122
	template-guided drawing stim off	0.605483
	template-guided drawing stim off	0.565171
	template-guided drawing stim off	0.549218
	template-guided drawing stim off	0.553288
	template-guided drawing stim off	0.597175
	template-guided drawing stim off	0.616231
	template-guided drawing stim off	0.540543
	template-guided drawing stim off	0.58697
	template-guided drawing stim off	0.534598
	template-guided drawing stim off	0.520275
	template-guided drawing stim off	1.04972
	template-guided drawing stim off	1.08713
	template-guided drawing stim off	1.19419
	template-guided drawing stim off	1.15684
	template-guided drawing stim off	1.09276
	template-guided drawing stim off	1.01942
	template-guided drawing stim off	1.02106
	template-guided drawing stim off	0.975193
	template-guided drawing stim off	0.645439
	template-guided drawing stim off	0.576698
	template-guided drawing stim off	0.64955
	template-guided drawing stim off	0.665197
	template-guided drawing stim off	0.635395
	template-guided drawing stim off	0.66111
	template-guided drawing stim off	0.692437
	template-guided drawing stim off	0.663311
	template-guided drawing stim off	0.610842
	template-guided drawing stim off	0.673295
	template-guided drawing stim off	0.684404
	template-guided drawing stim off	0.891725
	template-guided drawing stim off	0.919911
	template-guided drawing stim off	0.905524
	template-guided drawing stim off	0.984546
	template-guided drawing stim off	0.923942
	template-guided drawing stim off	0.97104
	template-guided drawing stim off	0.952054
	template-guided drawing stim off	0.941968
	template-guided drawing stim off	0.959816
	template-guided drawing stim off	1.00456
	template-guided drawing stim off	0.314884
	template-guided drawing stim off	0.417228
	template-guided drawing stim off	0.42434
	template-guided drawing stim off	0.424588
	template-guided drawing stim off	0.4378
	template-guided drawing stim off	0.715647
	template-guided drawing stim off	0.701361
	template-guided drawing stim off	0.758501
	template-guided drawing stim off	0.833301
	template-guided drawing stim off	0.78745
	template-guided drawing stim off	0.780359
	template-guided drawing stim off	0.791962
	template-guided drawing stim off	0.77315
	template-guided drawing stim off	0.799017
	template-guided drawing stim off	0.789227
	template-guided drawing stim off	0.600254
	template-guided drawing stim off	0.671804
	template-guided drawing stim off	0.69598
	template-guided drawing stim off	0.71086
	template-guided drawing stim off	0.710049
	template-guided drawing stim off	0.598384
	template-guided drawing stim off	0.73763
	template-guided drawing stim off	0.38941
	template-guided drawing stim off	0.467689
	template-guided drawing stim off	0.560728
	template-guided drawing stim off	0.883764
	template-guided drawing stim off	0.741665
	template-guided drawing stim off	0.77289
	template-guided drawing stim off	0.722823
	template-guided drawing stim off	0.751017
	template-guided drawing stim off	0.789751
	template-guided drawing stim off	0.770877
	template-guided drawing stim off	0.798049
	template-guided drawing stim off	0.843119
	template-guided drawing stim off	0.869012
	template-guided drawing stim off	0.912117
	template-guided drawing stim off	0.932465
	template-guided drawing stim off	0.977388
	template-guided drawing stim off	0.93561
	template-guided drawing stim off	0.95679
	template-guided drawing stim off	0.910009
	template-guided drawing stim off	0.886437
	template-guided drawing stim off	0.909156
	template-guided drawing stim off	0.866092
	template-guided drawing stim off	0.782985
	template-guided drawing stim off	0.596303
	template-guided drawing stim off	0.629238
	template-guided drawing stim off	0.515716
	template-guided drawing stim off	0.559725
	template-guided drawing stim off	0.67471
	template-guided drawing stim off	0.689542
	template-guided drawing stim off	0.579554
	template-guided drawing stim off	0.505627
	template-guided drawing stim off	0.552678
	template-guided drawing stim off	1.14591
	template-guided drawing stim off	1.15542
	template-guided drawing stim off	1.14193
	template-guided drawing stim off	1.11878
	template-guided drawing stim off	1.13081
	template-guided drawing stim off	1.17553
	template-guided drawing stim off	1.16169
	template-guided drawing stim off	1.13482
	template-guided drawing stim off	1.13818
	template-guided drawing stim off	1.14896
	template-guided drawing stim off	0.848536
	template-guided drawing stim off	0.83523
	template-guided drawing stim off	0.815142
	template-guided drawing stim off	0.847619
	template-guided drawing stim off	0.835841
	template-guided drawing stim off	0.842735
	template-guided drawing stim off	0.826182
	template-guided drawing stim off	0.855601
	template-guided drawing stim off	0.83163
	template-guided drawing stim off	0.839044
	template-guided drawing stim off	0.774171
	template-guided drawing stim off	0.837517
	template-guided drawing stim off	0.858506
	template-guided drawing stim off	0.812775
	template-guided drawing stim off	0.878461
	template-guided drawing stim off	0.799009
	template-guided drawing stim off	0.801713
	template-guided drawing stim off	0.805802
	template-guided drawing stim off	0.867303
	template-guided drawing stim off	0.843683
	template-guided drawing stim off	0.918679
	template-guided drawing stim off	1.00133
	template-guided drawing stim off	0.986205
	template-guided drawing stim off	0.958476
	template-guided drawing stim off	0.989729
	template-guided drawing stim off	0.886587
	template-guided drawing stim off	0.976245
	template-guided drawing stim off	0.954537
	template-guided drawing stim off	0.945971
	template-guided drawing stim off	0.915378
	template-guided drawing stim off	0.409475
	template-guided drawing stim off	0.321342
	template-guided drawing stim off	0.390876
	template-guided drawing stim off	0.379843
	template-guided drawing stim off	0.336186
	template-guided drawing stim off	0.689542
	free drawing stim on	1.11634
	free drawing stim on	1.10653
	free drawing stim on	1.11505
	free drawing stim on	1.11726
	free drawing stim on	1.03476
	free drawing stim on	1.14978
	free drawing stim on	1.15021
	free drawing stim on	1.02308
	free drawing stim on	1.06314
	free drawing stim on	1.11368
	free drawing stim on	1.02883
	free drawing stim on	1.10966
	free drawing stim on	1.00801
	free drawing stim on	0.998677
	free drawing stim on	1.03869
	free drawing stim on	1.06395
	free drawing stim on	1.29619
	free drawing stim on	1.34137
	free drawing stim on	1.33734
	free drawing stim on	1.42608
	free drawing stim on	1.50706
	free drawing stim on	1.50272
	free drawing stim on	1.45666
	free drawing stim on	1.51072
	free drawing stim on	0.952042
	free drawing stim on	0.92009
	free drawing stim on	0.92467
	free drawing stim on	0.908364
	free drawing stim on	1.02675
	free drawing stim on	0.987075
	free drawing stim on	0.995076
	free drawing stim on	0.903722
	free drawing stim on	0.568246
	free drawing stim on	0.504827
	free drawing stim on	0.462221
	free drawing stim on	0.344862
	free drawing stim on	0.380628
	free drawing stim on	0.345073
	free drawing stim on	0.39563
	free drawing stim on	0.358902
	free drawing stim on	0.236203
	free drawing stim on	0.267414
	free drawing stim on	1.40559
	free drawing stim on	1.42169
	free drawing stim on	0.83111
	free drawing stim on	0.796133
	free drawing stim on	0.83648
	free drawing stim on	0.76226
	free drawing stim on	0.776121
	free drawing stim on	0.798014
	free drawing stim on	0.753058
	free drawing stim on	0.809868
	free drawing stim on	0.763497
	free drawing stim on	0.812709
	free drawing stim on	0.799352
	free drawing stim on	0.749909
	free drawing stim on	1.05534
	free drawing stim on	1.22108
	free drawing stim on	1.29934
	free drawing stim on	1.2844
	free drawing stim on	1.26738
	free drawing stim on	1.2957
	free drawing stim on	1.24566
	free drawing stim on	1.23075
	free drawing stim on	1.20047
	free drawing stim on	1.28979
	free drawing stim on	0.83006
	free drawing stim on	0.854029
	free drawing stim on	0.903782
	free drawing stim on	0.883326
	free drawing stim on	1.02941
	free drawing stim on	0.915082
	free drawing stim on	0.865546
	free drawing stim on	0.749843
	free drawing stim on	0.910638
	free drawing stim on	1.0228
	free drawing stim on	0.849586
	free drawing stim on	0.82521
	free drawing stim on	0.936959
	free drawing stim on	0.894764
	free drawing stim on	1.10071
	free drawing stim on	1.09286
	free drawing stim on	0.96696
	free drawing stim on	0.944183
	free drawing stim on	0.957238
	free drawing stim on	0.984289
	free drawing stim on	0.931861
	free drawing stim on	0.902121
	free drawing stim on	0.920948
	free drawing stim on	0.965195
	free drawing stim on	1.02867
	free drawing stim on	1.06465
	free drawing stim on	1.1529
	free drawing stim on	1.16329
	free drawing stim on	1.0474
	free drawing stim on	1.04284
	free drawing stim on	1.23955
	free drawing stim on	1.36503
	free drawing stim on	1.35627
	free drawing stim on	1.3366
	free drawing stim on	1.42866
	free drawing stim on	1.38616
	free drawing stim on	1.37359
	free drawing stim on	1.36552
	free drawing stim on	1.40058
	free drawing stim on	1.33591
	free drawing stim on	0.89393
	free drawing stim on	0.932714
	free drawing stim on	1.01478
	free drawing stim on	0.88373
	free drawing stim on	0.921512
	free drawing stim on	0.915815
	free drawing stim on	0.906285
	free drawing stim on	1.04114
	free drawing stim on	1.07862
	free drawing stim on	0.938224
	free drawing stim on	1.50996
	free drawing stim on	1.46894
	free drawing stim on	1.48461
	free drawing stim on	1.47206
	free drawing stim on	1.49603
	free drawing stim on	1.52739
	free drawing stim on	1.49257
	free drawing stim on	1.51154
	free drawing stim on	1.53392
	free drawing stim on	1.54532
	free drawing stim on	0.855784
	free drawing stim on	0.928736
	free drawing stim on	0.893191
	free drawing stim on	0.908392
	free drawing stim on	0.906428
	free drawing stim on	0.951096
	free drawing stim on	0.916469
	free drawing stim on	0.938633
	free drawing stim on	0.947629
	free drawing stim on	0.897905
	free drawing stim on	0.958648
	free drawing stim on	0.973928
	free drawing stim on	0.859361
	free drawing stim on	0.931385
	free drawing stim on	0.8787
	free drawing stim on	0.759731
	free drawing stim on	0.800042
	free drawing stim on	0.696294
	free drawing stim on	0.898602
	free drawing stim on	0.945581
	free drawing stim on	0.797399
	free drawing stim on	0.94662
	free drawing stim on	1.02965
	free drawing stim on	0.946027
	free drawing stim on	0.980524
	free drawing stim on	0.99894
	free drawing stim on	1.00383
	free drawing stim on	0.957458
	free drawing stim on	0.942834
	free drawing stim on	1.09595
	free drawing stim on	1.41705
	free drawing stim on	1.43587
	free drawing stim on	1.28262
	free drawing stim on	1.5009
	free drawing stim on	1.49702
	template-guided drawing stim on	1.03085
	template-guided drawing stim on	1.01934
	template-guided drawing stim on	0.987283
	template-guided drawing stim on	0.93828
	template-guided drawing stim on	0.88798
	template-guided drawing stim on	0.876526
	template-guided drawing stim on	0.963263
	template-guided drawing stim on	0.889197
	template-guided drawing stim on	1.00801
	template-guided drawing stim on	1.0315
	template-guided drawing stim on	0.96994
	template-guided drawing stim on	0.957957
	template-guided drawing stim on	0.935616
	template-guided drawing stim on	0.867273
	template-guided drawing stim on	0.887994
	template-guided drawing stim on	0.87765
	template-guided drawing stim on	0.840441
	template-guided drawing stim on	0.837023
	template-guided drawing stim on	0.842818
	template-guided drawing stim on	0.910218
	template-guided drawing stim on	0.879033
	template-guided drawing stim on	0.913476
	template-guided drawing stim on	0.912506
	template-guided drawing stim on	0.934355
	template-guided drawing stim on	0.876045
	template-guided drawing stim on	1.11512
	template-guided drawing stim on	1.08895
	template-guided drawing stim on	1.08741
	template-guided drawing stim on	1.09912
	template-guided drawing stim on	1.10846
	template-guided drawing stim on	1.12383
	template-guided drawing stim on	1.15202
	template-guided drawing stim on	1.13227
	template-guided drawing stim on	0.790912
	template-guided drawing stim on	0.7581
	template-guided drawing stim on	0.79018
	template-guided drawing stim on	0.735541
	template-guided drawing stim on	0.817646
	template-guided drawing stim on	0.892106
	template-guided drawing stim on	0.79183
	template-guided drawing stim on	0.823158
	template-guided drawing stim on	0.593621
	template-guided drawing stim on	0.561127
	template-guided drawing stim on	0.599526
	template-guided drawing stim on	0.589586
	template-guided drawing stim on	0.560474
	template-guided drawing stim on	0.565209
	template-guided drawing stim on	0.562702
	template-guided drawing stim on	0.468268
	template-guided drawing stim on	0.470056
	template-guided drawing stim on	0.47775
	template-guided drawing stim on	0.970036
	template-guided drawing stim on	1.05773
	template-guided drawing stim on	0.936645
	template-guided drawing stim on	0.953313
	template-guided drawing stim on	1.01773
	template-guided drawing stim on	0.962884
	template-guided drawing stim on	0.978969
	template-guided drawing stim on	1.01615
	template-guided drawing stim on	0.587913
	template-guided drawing stim on	0.551501
	template-guided drawing stim on	0.600342
	template-guided drawing stim on	0.608622
	template-guided drawing stim on	0.57594
	template-guided drawing stim on	0.615039
	template-guided drawing stim on	0.630844
	template-guided drawing stim on	0.592205
	template-guided drawing stim on	0.590457
	template-guided drawing stim on	0.626386
	template-guided drawing stim on	0.584883
	template-guided drawing stim on	0.585441
	template-guided drawing stim on	0.853543
	template-guided drawing stim on	0.959238
	template-guided drawing stim on	0.94128
	template-guided drawing stim on	1.00424
	template-guided drawing stim on	0.914054
	template-guided drawing stim on	0.962802
	template-guided drawing stim on	1.02451
	template-guided drawing stim on	0.969239
	template-guided drawing stim on	0.983769
	template-guided drawing stim on	0.907464
	template-guided drawing stim on	0.320481
	template-guided drawing stim on	0.483631
	template-guided drawing stim on	0.347701
	template-guided drawing stim on	0.784472
	template-guided drawing stim on	0.743039
	template-guided drawing stim on	0.730319
	template-guided drawing stim on	0.744949
	template-guided drawing stim on	0.76831
	template-guided drawing stim on	0.772197
	template-guided drawing stim on	0.754008
	template-guided drawing stim on	0.740552
	template-guided drawing stim on	0.788438
	template-guided drawing stim on	0.719626
	template-guided drawing stim on	0.478324
	template-guided drawing stim on	0.520084
	template-guided drawing stim on	0.580959
	template-guided drawing stim on	0.648941
	template-guided drawing stim on	0.594942
	template-guided drawing stim on	0.561184
	template-guided drawing stim on	0.576671
	template-guided drawing stim on	0.579851
	template-guided drawing stim on	0.607118
	template-guided drawing stim on	0.610795
	template-guided drawing stim on	0.828244
	template-guided drawing stim on	0.716474
	template-guided drawing stim on	0.800544
	template-guided drawing stim on	0.701314
	template-guided drawing stim on	0.761189
	template-guided drawing stim on	0.719969
	template-guided drawing stim on	0.742921
	template-guided drawing stim on	0.772352
	template-guided drawing stim on	0.763717
	template-guided drawing stim on	0.757332
	template-guided drawing stim on	1.01161
	template-guided drawing stim on	1.06208
	template-guided drawing stim on	1.03652
	template-guided drawing stim on	1.08402
	template-guided drawing stim on	1.07381
	template-guided drawing stim on	1.07743
	template-guided drawing stim on	1.0698
	template-guided drawing stim on	1.00923
	template-guided drawing stim on	1.0548
	template-guided drawing stim on	0.94347
	template-guided drawing stim on	0.659816
	template-guided drawing stim on	0.556007
	template-guided drawing stim on	0.658329
	template-guided drawing stim on	0.573339
	template-guided drawing stim on	0.585228
	template-guided drawing stim on	0.718757
	template-guided drawing stim on	0.630112
	template-guided drawing stim on	0.59582
	template-guided drawing stim on	0.568218
	template-guided drawing stim on	0.654259
	template-guided drawing stim on	1.25158
	template-guided drawing stim on	1.23803
	template-guided drawing stim on	1.25766
	template-guided drawing stim on	1.23212
	template-guided drawing stim on	1.15988
	template-guided drawing stim on	1.17388
	template-guided drawing stim on	1.16471
	template-guided drawing stim on	1.20716
	template-guided drawing stim on	1.22159
	template-guided drawing stim on	1.23108
	template-guided drawing stim on	0.736595
	template-guided drawing stim on	0.751676
	template-guided drawing stim on	0.790438
	template-guided drawing stim on	0.808583
	template-guided drawing stim on	0.820314
	template-guided drawing stim on	0.800453
	template-guided drawing stim on	0.827365
	template-guided drawing stim on	0.813337
	template-guided drawing stim on	0.769042
	template-guided drawing stim on	0.808529
	template-guided drawing stim on	0.722678
	template-guided drawing stim on	0.777641
	template-guided drawing stim on	0.812052
	template-guided drawing stim on	0.860755
	template-guided drawing stim on	0.891085
	template-guided drawing stim on	0.896378
	template-guided drawing stim on	0.908319
	template-guided drawing stim on	0.940689
	template-guided drawing stim on	0.903736
	template-guided drawing stim on	0.881511
	template-guided drawing stim on	0.812375
	template-guided drawing stim on	0.84566
	template-guided drawing stim on	0.800218
	template-guided drawing stim on	0.930216
	template-guided drawing stim on	0.963483
	template-guided drawing stim on	0.875091
	template-guided drawing stim on	0.844285
	template-guided drawing stim on	0.972758
	template-guided drawing stim on	0.982181
	template-guided drawing stim on	0.978525
	template-guided drawing stim on	0.386045
	template-guided drawing stim on	0.349446
	template-guided drawing stim on	0.215514
	template-guided drawing stim on	0.271093
	template-guided drawing stim on	0.195553
	template-guided drawing stim on	1.05409

## Sheet: F2c
Figure 2c	condition	beta
	free_off_draw	0.0783781
	free_off_draw	0.0740164
	free_off_draw	0.090401
	free_off_draw	0.0877598
	free_off_draw	0.0726921
	free_off_draw	0.0718503
	free_off_draw	0.0752669
	free_off_draw	0.0737989
	free_off_draw	0.265634
	free_off_draw	0.251658
	free_off_draw	0.320018
	free_off_draw	0.322353
	free_off_draw	0.275826
	free_off_draw	0.258773
	free_off_draw	0.311634
	free_off_draw	0.267082
	free_off_draw	0.0497332
	free_off_draw	0.0606187
	free_off_draw	0.0484547
	free_off_draw	0.0457287
	free_off_draw	0.049736
	free_off_draw	0.0602634
	free_off_draw	0.0523693
	free_off_draw	0.0565561
	free_off_draw	0.054563
	free_off_draw	0.0519579
	free_off_draw	0.0663282
	free_off_draw	0.0596396
	free_off_draw	0.0663687
	free_off_draw	0.0778822
	free_off_draw	0.0724576
	free_off_draw	0.0794721
	free_off_draw	0.0627116
	free_off_draw	0.0834917
	free_off_draw	0.0426304
	free_off_draw	0.0385209
	free_off_draw	0.0412122
	free_off_draw	0.0427545
	free_off_draw	0.0366504
	free_off_draw	0.0379069
	free_off_draw	0.0431613
	free_off_draw	0.0428644
	free_off_draw	0.0220419
	free_off_draw	0.0227091
	free_off_draw	0.0207222
	free_off_draw	0.0204632
	free_off_draw	0.0337539
	free_off_draw	0.0190815
	free_off_draw	0.0733253
	free_off_draw	0.0320486
	free_off_draw	0.027215
	free_off_draw	0.0248978
	free_off_draw	0.0321354
	free_off_draw	0.0590692
	free_off_draw	0.0536924
	free_off_draw	0.0618623
	free_off_draw	0.0542225
	free_off_draw	0.0539052
	free_off_draw	0.0489103
	free_off_draw	0.0175878
	free_off_draw	0.0182173
	free_off_draw	0.017134
	free_off_draw	0.0197947
	free_off_draw	0.0207326
	free_off_draw	0.0199121
	free_off_draw	0.0200302
	free_off_draw	0.017159
	free_off_draw	0.0186063
	free_off_draw	0.0208977
	free_off_draw	0.0185526
	free_off_draw	0.0164641
	free_off_draw	0.0210161
	free_off_draw	0.0200877
	free_off_draw	0.0234705
	free_off_draw	0.01892
	free_off_draw	0.0216778
	free_off_draw	0.0287692
	free_off_draw	0.0268281
	free_off_draw	0.0325333
	free_off_draw	0.029374
	free_off_draw	0.0280435
	free_off_draw	0.0281202
	free_off_draw	0.0262891
	free_off_draw	0.0296702
	free_off_draw	0.0221502
	free_off_draw	0.0242141
	free_off_draw	0.0653785
	free_off_draw	0.0666598
	free_off_draw	0.0634778
	free_off_draw	0.0733979
	free_off_draw	0.0687253
	free_off_draw	0.0651547
	free_off_draw	0.0621713
	free_off_draw	0.060713
	free_off_draw	0.0688906
	free_off_draw	0.0767677
	free_off_draw	0.0210026
	free_off_draw	0.021393
	free_off_draw	0.0256271
	free_off_draw	0.0232433
	free_off_draw	0.0271715
	free_off_draw	0.0276778
	free_off_draw	0.0217703
	free_off_draw	0.027386
	free_off_draw	0.02744
	free_off_draw	0.0336724
	free_off_draw	0.133262
	free_off_draw	0.113148
	free_off_draw	0.101446
	free_off_draw	0.112659
	free_off_draw	0.109203
	free_off_draw	0.0983122
	free_off_draw	0.106672
	free_off_draw	0.111442
	free_off_draw	0.0984216
	free_off_draw	0.0978305
	free_off_draw	0.0339967
	free_off_draw	0.0344839
	free_off_draw	0.0365532
	free_off_draw	0.0368832
	free_off_draw	0.0361036
	free_off_draw	0.0313825
	free_off_draw	0.0408128
	free_off_draw	0.0356107
	free_off_draw	0.0368979
	free_off_draw	0.563118
	free_off_draw	0.645901
	free_off_draw	0.608184
	free_off_draw	0.528005
	free_off_draw	0.597138
	free_off_draw	0.592874
	free_off_draw	0.583176
	free_off_draw	0.644298
	free_off_draw	0.624203
	free_off_draw	0.720446
	free_off_draw	0.425043
	free_off_draw	0.368068
	free_off_draw	0.341995
	free_off_draw	0.542102
	free_off_draw	0.334065
	free_off_draw	0.384211
	free_off_draw	0.249848
	free_off_draw	0.257544
	free_off_draw	0.336078
	free_off_draw	0.283257
	free_off_draw	0.181945
	free_off_draw	0.179601
	free_off_draw	0.169984
	free_off_draw	0.186957
	free_off_draw	0.146635
	free_off_draw	0.218519
	free_off_draw	0.169677
	free_off_draw	0.1376
	free_off_draw	0.15252
	free_off_draw	0.149415
	free_off_draw	0.228109
	free_off_draw	0.257854
	free_off_draw	0.224893
	free_off_draw	0.218841
	free_off_draw	0.235449
	free_off_draw	0.240299
	free_off_draw	0.277314
	free_off_draw	0.214341
	free_off_draw	0.234233
	free_off_draw	0.234319
	template_off_draw	0.0885277
	template_off_draw	0.0668266
	template_off_draw	0.0750226
	template_off_draw	0.0821529
	template_off_draw	0.0787011
	template_off_draw	0.0752142
	template_off_draw	0.0772206
	template_off_draw	0.0802736
	template_off_draw	0.373509
	template_off_draw	0.290278
	template_off_draw	0.256992
	template_off_draw	0.33444
	template_off_draw	0.321227
	template_off_draw	0.299243
	template_off_draw	0.286442
	template_off_draw	0.290413
	template_off_draw	0.0636655
	template_off_draw	0.0509645
	template_off_draw	0.0587959
	template_off_draw	0.051063
	template_off_draw	0.0665004
	template_off_draw	0.0695779
	template_off_draw	0.0755913
	template_off_draw	0.102758
	template_off_draw	0.0550642
	template_off_draw	0.0563425
	template_off_draw	0.0558827
	template_off_draw	0.0499388
	template_off_draw	0.0445065
	template_off_draw	0.045459
	template_off_draw	0.0407759
	template_off_draw	0.0549288
	template_off_draw	0.0541726
	template_off_draw	0.0441387
	template_off_draw	0.0692935
	template_off_draw	0.0705616
	template_off_draw	0.0615466
	template_off_draw	0.0693369
	template_off_draw	0.0695062
	template_off_draw	0.0618759
	template_off_draw	0.0635208
	template_off_draw	0.0684495
	template_off_draw	0.042907
	template_off_draw	0.0455738
	template_off_draw	0.042139
	template_off_draw	0.0454427
	template_off_draw	0.0441571
	template_off_draw	0.0439583
	template_off_draw	0.0413277
	template_off_draw	0.0422705
	template_off_draw	0.0195857
	template_off_draw	0.0176688
	template_off_draw	0.0165535
	template_off_draw	0.0170433
	template_off_draw	0.0169522
	template_off_draw	0.0168932
	template_off_draw	0.0174857
	template_off_draw	0.0270039
	template_off_draw	0.0289007
	template_off_draw	0.0261874
	template_off_draw	0.0567868
	template_off_draw	0.0502071
	template_off_draw	0.0377561
	template_off_draw	0.0541684
	template_off_draw	0.0618942
	template_off_draw	0.0450057
	template_off_draw	0.0651681
	template_off_draw	0.0631919
	template_off_draw	0.0182197
	template_off_draw	0.0176168
	template_off_draw	0.0178076
	template_off_draw	0.0188298
	template_off_draw	0.0191896
	template_off_draw	0.015858
	template_off_draw	0.0166214
	template_off_draw	0.0174039
	template_off_draw	0.0172083
	template_off_draw	0.0170111
	template_off_draw	0.0194583
	template_off_draw	0.0214885
	template_off_draw	0.0221827
	template_off_draw	0.0220797
	template_off_draw	0.0228266
	template_off_draw	0.0233625
	template_off_draw	0.0300981
	template_off_draw	0.0280972
	template_off_draw	0.0288981
	template_off_draw	0.0262566
	template_off_draw	0.0260365
	template_off_draw	0.0278674
	template_off_draw	0.0260851
	template_off_draw	0.0308428
	template_off_draw	0.0321076
	template_off_draw	0.032151
	template_off_draw	0.0663807
	template_off_draw	0.0683576
	template_off_draw	0.067638
	template_off_draw	0.0824643
	template_off_draw	0.071175
	template_off_draw	0.0633235
	template_off_draw	0.0779342
	template_off_draw	0.0662591
	template_off_draw	0.0739027
	template_off_draw	0.0790478
	template_off_draw	0.0271964
	template_off_draw	0.0242744
	template_off_draw	0.0290879
	template_off_draw	0.024937
	template_off_draw	0.027176
	template_off_draw	0.0241077
	template_off_draw	0.0297668
	template_off_draw	0.0226361
	template_off_draw	0.0223992
	template_off_draw	0.0238112
	template_off_draw	0.113246
	template_off_draw	0.112399
	template_off_draw	0.0932895
	template_off_draw	0.115151
	template_off_draw	0.0911906
	template_off_draw	0.0874982
	template_off_draw	0.0980341
	template_off_draw	0.0969688
	template_off_draw	0.103077
	template_off_draw	0.0984736
	template_off_draw	0.0369935
	template_off_draw	0.043637
	template_off_draw	0.0363116
	template_off_draw	0.0361431
	template_off_draw	0.036103
	template_off_draw	0.0409823
	template_off_draw	0.0364131
	template_off_draw	0.0360664
	template_off_draw	0.0431018
	template_off_draw	0.479875
	template_off_draw	0.425979
	template_off_draw	0.43793
	template_off_draw	0.546627
	template_off_draw	0.451099
	template_off_draw	0.40562
	template_off_draw	0.378624
	template_off_draw	0.416398
	template_off_draw	0.408477
	template_off_draw	0.373922
	template_off_draw	0.385826
	template_off_draw	0.276065
	template_off_draw	0.349643
	template_off_draw	0.333189
	template_off_draw	0.367219
	template_off_draw	0.29175
	template_off_draw	0.29468
	template_off_draw	0.524604
	template_off_draw	0.360097
	template_off_draw	0.36133
	template_off_draw	0.199744
	template_off_draw	0.156948
	template_off_draw	0.130229
	template_off_draw	0.15378
	template_off_draw	0.156803
	template_off_draw	0.128797
	template_off_draw	0.138499
	template_off_draw	0.170383
	template_off_draw	0.164838
	template_off_draw	0.174286
	template_off_draw	0.270782
	template_off_draw	0.269808
	template_off_draw	0.23175
	template_off_draw	0.256788
	template_off_draw	0.2513
	template_off_draw	0.236743
	template_off_draw	0.264491
	template_off_draw	0.248105
	template_off_draw	0.22814
	template_off_draw	0.241745
	free_on_draw	0.0664354
	free_on_draw	0.0780743
	free_on_draw	0.0664953
	free_on_draw	0.0763517
	free_on_draw	0.0708929
	free_on_draw	0.0722926
	free_on_draw	0.0781267
	free_on_draw	0.0775737
	free_on_draw	0.284841
	free_on_draw	0.396494
	free_on_draw	0.310626
	free_on_draw	0.33235
	free_on_draw	0.36295
	free_on_draw	0.39527
	free_on_draw	0.326423
	free_on_draw	0.394969
	free_on_draw	0.0387028
	free_on_draw	0.0538204
	free_on_draw	0.0551081
	free_on_draw	0.0569005
	free_on_draw	0.0497378
	free_on_draw	0.072137
	free_on_draw	0.0371977
	free_on_draw	0.056437
	free_on_draw	0.0993659
	free_on_draw	0.089732
	free_on_draw	0.0800694
	free_on_draw	0.0604594
	free_on_draw	0.0772777
	free_on_draw	0.0964976
	free_on_draw	0.0663424
	free_on_draw	0.0779446
	free_on_draw	0.0892656
	free_on_draw	0.0784642
	free_on_draw	0.0344294
	free_on_draw	0.0390563
	free_on_draw	0.0383513
	free_on_draw	0.0365542
	free_on_draw	0.0389045
	free_on_draw	0.0373045
	free_on_draw	0.0361259
	free_on_draw	0.0348059
	free_on_draw	0.0902454
	free_on_draw	0.0626888
	free_on_draw	0.0522944
	free_on_draw	0.0644115
	free_on_draw	0.0993812
	free_on_draw	0.153365
	free_on_draw	0.110378
	free_on_draw	0.0945364
	free_on_draw	0.195971
	free_on_draw	0.133248
	free_on_draw	0.0676602
	free_on_draw	0.0835671
	free_on_draw	0.019301
	free_on_draw	0.0167567
	free_on_draw	0.0202437
	free_on_draw	0.0172387
	free_on_draw	0.0171068
	free_on_draw	0.0179947
	free_on_draw	0.0164445
	free_on_draw	0.0196407
	free_on_draw	0.0157352
	free_on_draw	0.0172364
	free_on_draw	0.0210622
	free_on_draw	0.0181429
	free_on_draw	0.0299592
	free_on_draw	0.0298723
	free_on_draw	0.0280711
	free_on_draw	0.026968
	free_on_draw	0.0265335
	free_on_draw	0.031525
	free_on_draw	0.0375628
	free_on_draw	0.0310698
	free_on_draw	0.0301733
	free_on_draw	0.0315255
	free_on_draw	0.0667977
	free_on_draw	0.0700608
	free_on_draw	0.0774769
	free_on_draw	0.0769379
	free_on_draw	0.0754867
	free_on_draw	0.0655414
	free_on_draw	0.067482
	free_on_draw	0.0553191
	free_on_draw	0.0805003
	free_on_draw	0.0689174
	free_on_draw	0.0246785
	free_on_draw	0.0261877
	free_on_draw	0.0193648
	free_on_draw	0.0242565
	free_on_draw	0.0235764
	free_on_draw	0.0199982
	free_on_draw	0.0351557
	free_on_draw	0.0214256
	free_on_draw	0.0194767
	free_on_draw	0.0293636
	free_on_draw	0.107756
	free_on_draw	0.118105
	free_on_draw	0.0998861
	free_on_draw	0.109175
	free_on_draw	0.0875223
	free_on_draw	0.12364
	free_on_draw	0.111448
	free_on_draw	0.126813
	free_on_draw	0.163435
	free_on_draw	0.123056
	free_on_draw	0.0899871
	free_on_draw	0.0752338
	free_on_draw	0.0500442
	free_on_draw	0.0571062
	free_on_draw	0.0816348
	free_on_draw	0.107095
	free_on_draw	0.0798199
	free_on_draw	0.0759362
	free_on_draw	0.139012
	free_on_draw	0.0708945
	free_on_draw	0.181217
	free_on_draw	0.184191
	free_on_draw	0.171302
	free_on_draw	0.0550138
	free_on_draw	0.14334
	free_on_draw	0.164339
	free_on_draw	0.164694
	free_on_draw	0.186063
	free_on_draw	0.165831
	free_on_draw	0.164924
	free_on_draw	0.06843
	free_on_draw	0.070416
	free_on_draw	0.0795371
	free_on_draw	0.108121
	free_on_draw	0.0778045
	free_on_draw	0.0901171
	free_on_draw	0.0675557
	free_on_draw	0.0766108
	free_on_draw	0.0661242
	free_on_draw	0.0770648
	free_on_draw	0.116345
	free_on_draw	0.114363
	free_on_draw	0.126721
	free_on_draw	0.166729
	free_on_draw	0.131842
	free_on_draw	0.211949
	free_on_draw	0.163603
	free_on_draw	0.14144
	free_on_draw	0.168026
	free_on_draw	0.164225
	free_on_draw	0.109223
	free_on_draw	0.108845
	free_on_draw	0.109378
	free_on_draw	0.135375
	free_on_draw	0.113122
	free_on_draw	0.111938
	free_on_draw	0.0778064
	free_on_draw	0.101331
	free_on_draw	0.0920974
	free_on_draw	0.182151
	template_on_draw	0.0603203
	template_on_draw	0.071805
	template_on_draw	0.0709352
	template_on_draw	0.0727473
	template_on_draw	0.0688477
	template_on_draw	0.0860192
	template_on_draw	0.0679711
	template_on_draw	0.0717197
	template_on_draw	0.242611
	template_on_draw	0.340554
	template_on_draw	0.34275
	template_on_draw	0.318712
	template_on_draw	0.278881
	template_on_draw	0.283872
	template_on_draw	0.31473
	template_on_draw	0.29216
	template_on_draw	0.323077
	template_on_draw	0.0408869
	template_on_draw	0.0435042
	template_on_draw	0.0577812
	template_on_draw	0.0611698
	template_on_draw	0.0546957
	template_on_draw	0.0734817
	template_on_draw	0.0701405
	template_on_draw	0.0573198
	template_on_draw	0.0542106
	template_on_draw	0.0575563
	template_on_draw	0.0380785
	template_on_draw	0.0571843
	template_on_draw	0.0736234
	template_on_draw	0.0385581
	template_on_draw	0.0473768
	template_on_draw	0.0446814
	template_on_draw	0.0441133
	template_on_draw	0.0558288
	template_on_draw	0.0448781
	template_on_draw	0.0659839
	template_on_draw	0.0760385
	template_on_draw	0.097412
	template_on_draw	0.0633168
	template_on_draw	0.0603186
	template_on_draw	0.076642
	template_on_draw	0.0695845
	template_on_draw	0.050252
	template_on_draw	0.0389995
	template_on_draw	0.0355234
	template_on_draw	0.0393223
	template_on_draw	0.0332049
	template_on_draw	0.037364
	template_on_draw	0.0364395
	template_on_draw	0.0369977
	template_on_draw	0.146592
	template_on_draw	0.0499018
	template_on_draw	0.0433728
	template_on_draw	0.108697
	template_on_draw	0.0626711
	template_on_draw	0.108474
	template_on_draw	0.0832265
	template_on_draw	0.0580784
	template_on_draw	0.064157
	template_on_draw	0.0494805
	template_on_draw	0.048392
	template_on_draw	0.0730774
	template_on_draw	0.0539936
	template_on_draw	0.0732238
	template_on_draw	0.0791518
	template_on_draw	0.0651793
	template_on_draw	0.0878791
	template_on_draw	0.0935949
	template_on_draw	0.0761182
	template_on_draw	0.0186245
	template_on_draw	0.0196611
	template_on_draw	0.0171195
	template_on_draw	0.016335
	template_on_draw	0.0180277
	template_on_draw	0.0174377
	template_on_draw	0.0195246
	template_on_draw	0.0185623
	template_on_draw	0.0182629
	template_on_draw	0.0186914
	template_on_draw	0.0173937
	template_on_draw	0.0199638
	template_on_draw	0.0672869
	template_on_draw	0.0688264
	template_on_draw	0.052558
	template_on_draw	0.0296762
	template_on_draw	0.0319459
	template_on_draw	0.0318206
	template_on_draw	0.0276913
	template_on_draw	0.0264045
	template_on_draw	0.025422
	template_on_draw	0.027051
	template_on_draw	0.0273178
	template_on_draw	0.0286718
	template_on_draw	0.0265326
	template_on_draw	0.0730296
	template_on_draw	0.064997
	template_on_draw	0.0642213
	template_on_draw	0.0589205
	template_on_draw	0.0582018
	template_on_draw	0.0798768
	template_on_draw	0.0574606
	template_on_draw	0.0632703
	template_on_draw	0.0596374
	template_on_draw	0.0625911
	template_on_draw	0.0243391
	template_on_draw	0.0272771
	template_on_draw	0.0274478
	template_on_draw	0.0231865
	template_on_draw	0.0241906
	template_on_draw	0.0235122
	template_on_draw	0.0257089
	template_on_draw	0.0252321
	template_on_draw	0.0265706
	template_on_draw	0.0199475
	template_on_draw	0.086106
	template_on_draw	0.0776302
	template_on_draw	0.0708072
	template_on_draw	0.0894631
	template_on_draw	0.0939122
	template_on_draw	0.0801514
	template_on_draw	0.0952631
	template_on_draw	0.0918999
	template_on_draw	0.0948318
	template_on_draw	0.0777272
	template_on_draw	0.0564963
	template_on_draw	0.0470228
	template_on_draw	0.0471525
	template_on_draw	0.0545689
	template_on_draw	0.0547117
	template_on_draw	0.0549394
	template_on_draw	0.0555943
	template_on_draw	0.044885
	template_on_draw	0.0567367
	template_on_draw	0.0648098
	template_on_draw	0.126982
	template_on_draw	0.13418
	template_on_draw	0.157892
	template_on_draw	0.146467
	template_on_draw	0.147168
	template_on_draw	0.0785249
	template_on_draw	0.111717
	template_on_draw	0.0958025
	template_on_draw	0.0942772
	template_on_draw	0.121074
	template_on_draw	0.0749678
	template_on_draw	0.095146
	template_on_draw	0.0826652
	template_on_draw	0.0653412
	template_on_draw	0.0763158
	template_on_draw	0.0825031
	template_on_draw	0.081757
	template_on_draw	0.0807027
	template_on_draw	0.0806998
	template_on_draw	0.0786806
	template_on_draw	0.125384
	template_on_draw	0.120587
	template_on_draw	0.133156
	template_on_draw	0.130281
	template_on_draw	0.131068
	template_on_draw	0.150933
	template_on_draw	0.150252
	template_on_draw	0.118661
	template_on_draw	0.130644
	template_on_draw	0.129032
	template_on_draw	0.109114
	template_on_draw	0.109493
	template_on_draw	0.108109
	template_on_draw	0.107421
	template_on_draw	0.0912322
	template_on_draw	0.110726
	template_on_draw	0.103382
	template_on_draw	0.114329
	template_on_draw	0.104625
	template_on_draw	0.113933
	free_off_rest	0.0954764
	free_off_rest	0.0687569
	free_off_rest	0.0793892
	free_off_rest	0.074551
	free_off_rest	0.0684443
	free_off_rest	0.0772543
	free_off_rest	0.0694876
	free_off_rest	0.0950661
	free_off_rest	0.412441
	free_off_rest	0.28072
	free_off_rest	0.242972
	free_off_rest	0.2917
	free_off_rest	0.346235
	free_off_rest	0.333219
	free_off_rest	0.383299
	free_off_rest	0.298492
	free_off_rest	0.0856455
	free_off_rest	0.0966151
	free_off_rest	0.0654491
	free_off_rest	0.100523
	free_off_rest	0.0936024
	free_off_rest	0.078866
	free_off_rest	0.0723134
	free_off_rest	0.0569148
	free_off_rest	0.0454499
	free_off_rest	0.0600119
	free_off_rest	0.0639159
	free_off_rest	0.0706656
	free_off_rest	0.0566786
	free_off_rest	0.0543292
	free_off_rest	0.0866765
	free_off_rest	0.111855
	free_off_rest	0.114717
	free_off_rest	0.088867
	free_off_rest	0.0562883
	free_off_rest	0.0762202
	free_off_rest	0.0545554
	free_off_rest	0.0579508
	free_off_rest	0.0612089
	free_off_rest	0.0901162
	free_off_rest	0.0723096
	free_off_rest	0.0595295
	free_off_rest	0.0254535
	free_off_rest	0.0253097
	free_off_rest	0.0280764
	free_off_rest	0.0252642
	free_off_rest	0.0254445
	free_off_rest	0.021917
	free_off_rest	0.0695124
	free_off_rest	0.0326324
	free_off_rest	0.0315359
	free_off_rest	0.0257059
	free_off_rest	0.168205
	free_off_rest	0.383352
	free_off_rest	0.185184
	free_off_rest	0.0897874
	free_off_rest	0.222814
	free_off_rest	0.319773
	free_off_rest	0.127862
	free_off_rest	0.0180552
	free_off_rest	0.0177876
	free_off_rest	0.0174144
	free_off_rest	0.0199277
	free_off_rest	0.0161285
	free_off_rest	0.0164756
	free_off_rest	0.015749
	free_off_rest	0.0147133
	free_off_rest	0.0177593
	free_off_rest	0.0135385
	free_off_rest	0.0184957
	free_off_rest	0.0180905
	free_off_rest	0.0204437
	free_off_rest	0.0181337
	free_off_rest	0.0220788
	free_off_rest	0.0180946
	free_off_rest	0.0250055
	free_off_rest	0.0301061
	free_off_rest	0.0260042
	free_off_rest	0.157963
	free_off_rest	0.343968
	free_off_rest	0.156272
	free_off_rest	0.0256626
	free_off_rest	0.0405763
	free_off_rest	0.0277994
	free_off_rest	0.0425716
	free_off_rest	0.0232315
	free_off_rest	0.107801
	free_off_rest	0.115391
	free_off_rest	0.101408
	free_off_rest	0.109536
	free_off_rest	0.120315
	free_off_rest	0.149724
	free_off_rest	0.143637
	free_off_rest	0.111023
	free_off_rest	0.108985
	free_off_rest	0.113268
	free_off_rest	0.0285467
	free_off_rest	0.0284994
	free_off_rest	0.0253204
	free_off_rest	0.0352153
	free_off_rest	0.030833
	free_off_rest	0.0238997
	free_off_rest	0.0287996
	free_off_rest	0.0314901
	free_off_rest	0.0333256
	free_off_rest	0.0265307
	free_off_rest	0.128972
	free_off_rest	0.13545
	free_off_rest	0.124052
	free_off_rest	0.0979427
	free_off_rest	0.143959
	free_off_rest	0.115562
	free_off_rest	0.122297
	free_off_rest	0.141643
	free_off_rest	0.101541
	free_off_rest	0.147977
	free_off_rest	0.0283347
	free_off_rest	0.0387406
	free_off_rest	0.039359
	free_off_rest	0.035642
	free_off_rest	0.0305919
	free_off_rest	0.0290746
	free_off_rest	0.0402653
	free_off_rest	0.04071
	free_off_rest	0.034324
	free_off_rest	0.847445
	free_off_rest	1.30251
	free_off_rest	1.04901
	free_off_rest	0.738404
	free_off_rest	1.03667
	free_off_rest	0.482693
	free_off_rest	1.20865
	free_off_rest	1.05796
	free_off_rest	0.653473
	free_off_rest	0.723239
	free_off_rest	0.536263
	free_off_rest	0.403463
	free_off_rest	0.572411
	free_off_rest	0.705267
	free_off_rest	0.390272
	free_off_rest	0.502278
	free_off_rest	0.400339
	free_off_rest	0.464125
	free_off_rest	0.558059
	free_off_rest	0.689959
	free_off_rest	0.272868
	free_off_rest	0.211834
	free_off_rest	0.168488
	free_off_rest	0.137408
	free_off_rest	0.185673
	free_off_rest	0.205759
	free_off_rest	0.189318
	free_off_rest	0.175851
	free_off_rest	0.166736
	free_off_rest	0.163817
	free_off_rest	0.271375
	free_off_rest	0.265275
	free_off_rest	0.215862
	free_off_rest	0.223887
	free_off_rest	0.215421
	free_off_rest	0.235028
	free_off_rest	0.228763
	free_off_rest	0.238556
	free_off_rest	0.25229
	free_off_rest	0.22769
	template_off_rest	0.0847221
	template_off_rest	0.0865739
	template_off_rest	0.0659329
	template_off_rest	0.0820277
	template_off_rest	0.0844278
	template_off_rest	0.0712193
	template_off_rest	0.0777193
	template_off_rest	0.0790003
	template_off_rest	0.246729
	template_off_rest	0.384826
	template_off_rest	0.494655
	template_off_rest	0.378208
	template_off_rest	0.331921
	template_off_rest	0.231927
	template_off_rest	0.339516
	template_off_rest	0.331048
	template_off_rest	0.0881639
	template_off_rest	0.071437
	template_off_rest	0.0528795
	template_off_rest	0.0572373
	template_off_rest	0.0512789
	template_off_rest	0.0646998
	template_off_rest	0.0758874
	template_off_rest	0.106745
	template_off_rest	0.0654355
	template_off_rest	0.0556777
	template_off_rest	0.0809503
	template_off_rest	0.0673187
	template_off_rest	0.0668434
	template_off_rest	0.0642803
	template_off_rest	0.052044
	template_off_rest	0.069747
	template_off_rest	0.0466612
	template_off_rest	0.0759915
	template_off_rest	0.1069
	template_off_rest	0.0655201
	template_off_rest	0.0645064
	template_off_rest	0.0589625
	template_off_rest	0.0623879
	template_off_rest	0.0814831
	template_off_rest	0.0769978
	template_off_rest	0.077934
	template_off_rest	0.0591605
	template_off_rest	0.0594201
	template_off_rest	0.0552652
	template_off_rest	0.0855414
	template_off_rest	0.0510498
	template_off_rest	0.0395187
	template_off_rest	0.068701
	template_off_rest	0.0659736
	template_off_rest	0.0153152
	template_off_rest	0.01733
	template_off_rest	0.0159773
	template_off_rest	0.0164355
	template_off_rest	0.0172887
	template_off_rest	0.0157251
	template_off_rest	0.0174612
	template_off_rest	0.0436814
	template_off_rest	0.0303816
	template_off_rest	0.0270015
	template_off_rest	0.12649
	template_off_rest	0.279326
	template_off_rest	0.113886
	template_off_rest	0.156262
	template_off_rest	0.338942
	template_off_rest	0.209251
	template_off_rest	0.258653
	template_off_rest	0.265857
	template_off_rest	0.0218257
	template_off_rest	0.0163869
	template_off_rest	0.0207759
	template_off_rest	0.0217106
	template_off_rest	0.0163419
	template_off_rest	0.0148662
	template_off_rest	0.0163022
	template_off_rest	0.0212677
	template_off_rest	0.0206281
	template_off_rest	0.0165096
	template_off_rest	0.021205
	template_off_rest	0.023665
	template_off_rest	0.0216659
	template_off_rest	0.0200324
	template_off_rest	0.0199178
	template_off_rest	0.0200242
	template_off_rest	0.0297426
	template_off_rest	0.0283368
	template_off_rest	0.0269509
	template_off_rest	0.0263254
	template_off_rest	0.0304724
	template_off_rest	0.0332838
	template_off_rest	0.0326409
	template_off_rest	0.0346463
	template_off_rest	0.0387662
	template_off_rest	0.032788
	template_off_rest	0.0675855
	template_off_rest	0.0738549
	template_off_rest	0.102456
	template_off_rest	0.0952535
	template_off_rest	0.0937151
	template_off_rest	0.0960649
	template_off_rest	0.0807496
	template_off_rest	0.0800557
	template_off_rest	0.0897391
	template_off_rest	0.0963034
	template_off_rest	0.0277302
	template_off_rest	0.0246437
	template_off_rest	0.0229823
	template_off_rest	0.0279003
	template_off_rest	0.0232357
	template_off_rest	0.0291007
	template_off_rest	0.0274642
	template_off_rest	0.0285089
	template_off_rest	0.0327645
	template_off_rest	0.0234459
	template_off_rest	0.0930105
	template_off_rest	0.137373
	template_off_rest	0.091352
	template_off_rest	0.131975
	template_off_rest	0.0924623
	template_off_rest	0.102479
	template_off_rest	0.0979247
	template_off_rest	0.125069
	template_off_rest	0.100642
	template_off_rest	0.14384
	template_off_rest	0.0309415
	template_off_rest	0.0449752
	template_off_rest	0.0472487
	template_off_rest	0.0291975
	template_off_rest	0.0314614
	template_off_rest	0.0358895
	template_off_rest	0.0491054
	template_off_rest	0.0541116
	template_off_rest	0.0318202
	template_off_rest	0.718727
	template_off_rest	0.574641
	template_off_rest	0.893688
	template_off_rest	1.12158
	template_off_rest	0.890024
	template_off_rest	0.831696
	template_off_rest	0.904642
	template_off_rest	0.798402
	template_off_rest	0.675567
	template_off_rest	0.768068
	template_off_rest	0.339806
	template_off_rest	0.219875
	template_off_rest	0.413145
	template_off_rest	0.388426
	template_off_rest	0.382207
	template_off_rest	0.34841
	template_off_rest	0.458205
	template_off_rest	0.489323
	template_off_rest	0.425889
	template_off_rest	0.317211
	template_off_rest	0.232897
	template_off_rest	0.147778
	template_off_rest	0.156074
	template_off_rest	0.18716
	template_off_rest	0.206127
	template_off_rest	0.184985
	template_off_rest	0.139552
	template_off_rest	0.179859
	template_off_rest	0.17471
	template_off_rest	0.171324
	template_off_rest	0.279953
	template_off_rest	0.278763
	template_off_rest	0.238489
	template_off_rest	0.269225
	template_off_rest	0.272839
	template_off_rest	0.242816
	template_off_rest	0.256736
	template_off_rest	0.243866
	template_off_rest	0.220592
	template_off_rest	0.284719
	free_on_rest	0.0965995
	free_on_rest	0.0700354
	free_on_rest	0.0360555
	free_on_rest	0.075749
	free_on_rest	0.101541
	free_on_rest	0.0864122
	free_on_rest	0.0813616
	free_on_rest	0.0600844
	free_on_rest	0.309127
	free_on_rest	0.402254
	free_on_rest	0.253953
	free_on_rest	0.306294
	free_on_rest	0.329296
	free_on_rest	0.397377
	free_on_rest	0.244789
	free_on_rest	0.232763
	free_on_rest	0.0868434
	free_on_rest	0.0509256
	free_on_rest	0.0554449
	free_on_rest	0.0697532
	free_on_rest	0.0722757
	free_on_rest	0.0487211
	free_on_rest	0.0556656
	free_on_rest	0.0579805
	free_on_rest	0.0757914
	free_on_rest	0.060999
	free_on_rest	0.102769
	free_on_rest	0.132496
	free_on_rest	0.118292
	free_on_rest	0.120924
	free_on_rest	0.135946
	free_on_rest	0.135389
	free_on_rest	0.109463
	free_on_rest	0.192049
	free_on_rest	0.0488672
	free_on_rest	0.0813186
	free_on_rest	0.0701592
	free_on_rest	0.0777138
	free_on_rest	0.052729
	free_on_rest	0.0691897
	free_on_rest	0.0781707
	free_on_rest	0.0521249
	free_on_rest	0.102549
	free_on_rest	0.0728946
	free_on_rest	0.0580685
	free_on_rest	0.0708178
	free_on_rest	0.089964
	free_on_rest	0.20323
	free_on_rest	0.0676956
	free_on_rest	0.0564107
	free_on_rest	0.139742
	free_on_rest	0.130172
	free_on_rest	0.170533
	free_on_rest	0.188219
	free_on_rest	0.0172424
	free_on_rest	0.0156237
	free_on_rest	0.0167565
	free_on_rest	0.0139133
	free_on_rest	0.0143722
	free_on_rest	0.0119253
	free_on_rest	0.0144537
	free_on_rest	0.0157881
	free_on_rest	0.0193684
	free_on_rest	0.0223611
	free_on_rest	0.0136037
	free_on_rest	0.0167043
	free_on_rest	0.0345431
	free_on_rest	0.029928
	free_on_rest	0.0402445
	free_on_rest	0.0331236
	free_on_rest	0.0292442
	free_on_rest	0.0344612
	free_on_rest	0.0435711
	free_on_rest	0.0524376
	free_on_rest	0.0436029
	free_on_rest	0.0378241
	free_on_rest	0.0685557
	free_on_rest	0.0961788
	free_on_rest	0.0858968
	free_on_rest	0.0941177
	free_on_rest	0.0985181
	free_on_rest	0.0738855
	free_on_rest	0.088809
	free_on_rest	0.0920083
	free_on_rest	0.109648
	free_on_rest	0.115964
	free_on_rest	0.0221614
	free_on_rest	0.0307669
	free_on_rest	0.0370129
	free_on_rest	0.0276849
	free_on_rest	0.0350378
	free_on_rest	0.0333564
	free_on_rest	0.0294421
	free_on_rest	0.0310388
	free_on_rest	0.0300805
	free_on_rest	0.0278433
	free_on_rest	0.104808
	free_on_rest	0.161196
	free_on_rest	0.100749
	free_on_rest	0.137499
	free_on_rest	0.12533
	free_on_rest	0.141147
	free_on_rest	0.112592
	free_on_rest	0.103282
	free_on_rest	0.0966473
	free_on_rest	0.183538
	free_on_rest	0.0967878
	free_on_rest	0.0668831
	free_on_rest	0.0819814
	free_on_rest	0.0461231
	free_on_rest	0.0559922
	free_on_rest	0.0939357
	free_on_rest	0.0640073
	free_on_rest	0.0927511
	free_on_rest	0.0999405
	free_on_rest	0.0750863
	free_on_rest	0.171726
	free_on_rest	0.220706
	free_on_rest	0.306548
	free_on_rest	0.170252
	free_on_rest	0.169695
	free_on_rest	0.187556
	free_on_rest	0.173735
	free_on_rest	0.236234
	free_on_rest	0.119859
	free_on_rest	0.206997
	free_on_rest	0.144455
	free_on_rest	0.105805
	free_on_rest	0.153927
	free_on_rest	0.131083
	free_on_rest	0.180749
	free_on_rest	0.113883
	free_on_rest	0.145085
	free_on_rest	0.160367
	free_on_rest	0.149584
	free_on_rest	0.100842
	free_on_rest	0.200482
	free_on_rest	0.174842
	free_on_rest	0.233015
	free_on_rest	0.310066
	free_on_rest	0.276447
	free_on_rest	0.235387
	free_on_rest	0.291754
	free_on_rest	0.206297
	free_on_rest	0.224081
	free_on_rest	0.254902
	free_on_rest	0.0642271
	free_on_rest	0.101764
	free_on_rest	0.102628
	free_on_rest	0.129662
	free_on_rest	0.148763
	free_on_rest	0.156308
	free_on_rest	0.161921
	free_on_rest	0.103292
	free_on_rest	0.117903
	free_on_rest	0.153142
	template_on_rest	0.0272061
	template_on_rest	0.0765617
	template_on_rest	0.0779212
	template_on_rest	0.0873607
	template_on_rest	0.045701
	template_on_rest	0.0710463
	template_on_rest	0.0796793
	template_on_rest	0.0674995
	template_on_rest	0.279873
	template_on_rest	0.325552
	template_on_rest	0.40382
	template_on_rest	0.437115
	template_on_rest	0.309612
	template_on_rest	0.350888
	template_on_rest	0.363334
	template_on_rest	0.25178
	template_on_rest	0.254865
	template_on_rest	0.030997
	template_on_rest	0.076618
	template_on_rest	0.0451537
	template_on_rest	0.0399969
	template_on_rest	0.0385148
	template_on_rest	0.0365839
	template_on_rest	0.0418725
	template_on_rest	0.0287759
	template_on_rest	0.0793507
	template_on_rest	0.0627753
	template_on_rest	0.0764766
	template_on_rest	0.0667746
	template_on_rest	0.0823166
	template_on_rest	0.0791978
	template_on_rest	0.042294
	template_on_rest	0.054252
	template_on_rest	0.054555
	template_on_rest	0.052743
	template_on_rest	0.0761622
	template_on_rest	0.0805155
	template_on_rest	0.0773568
	template_on_rest	0.100123
	template_on_rest	0.114238
	template_on_rest	0.0723294
	template_on_rest	0.10599
	template_on_rest	0.10317
	template_on_rest	0.0415373
	template_on_rest	0.0487392
	template_on_rest	0.037413
	template_on_rest	0.0541474
	template_on_rest	0.0712451
	template_on_rest	0.0514931
	template_on_rest	0.0369602
	template_on_rest	0.0394173
	template_on_rest	0.259673
	template_on_rest	0.0745661
	template_on_rest	0.0241273
	template_on_rest	0.0917721
	template_on_rest	0.0343009
	template_on_rest	0.138436
	template_on_rest	0.0650342
	template_on_rest	0.118037
	template_on_rest	0.100272
	template_on_rest	0.014913
	template_on_rest	0.0566516
	template_on_rest	0.116016
	template_on_rest	0.110974
	template_on_rest	0.134943
	template_on_rest	0.243802
	template_on_rest	0.28289
	template_on_rest	0.265356
	template_on_rest	0.204461
	template_on_rest	0.226837
	template_on_rest	0.0170089
	template_on_rest	0.0207546
	template_on_rest	0.0139349
	template_on_rest	0.016234
	template_on_rest	0.0210351
	template_on_rest	0.0181412
	template_on_rest	0.0156559
	template_on_rest	0.0179248
	template_on_rest	0.0157339
	template_on_rest	0.0209547
	template_on_rest	0.0182014
	template_on_rest	0.0141243
	template_on_rest	0.044832
	template_on_rest	0.0760206
	template_on_rest	0.0810644
	template_on_rest	0.0355671
	template_on_rest	0.0280564
	template_on_rest	0.0312464
	template_on_rest	0.0245738
	template_on_rest	0.0298227
	template_on_rest	0.029085
	template_on_rest	0.0243432
	template_on_rest	0.0244447
	template_on_rest	0.0264099
	template_on_rest	0.0309109
	template_on_rest	0.0740655
	template_on_rest	0.104713
	template_on_rest	0.0599599
	template_on_rest	0.0550471
	template_on_rest	0.0703223
	template_on_rest	0.074549
	template_on_rest	0.081973
	template_on_rest	0.066014
	template_on_rest	0.0775232
	template_on_rest	0.102723
	template_on_rest	0.0221496
	template_on_rest	0.0295999
	template_on_rest	0.0258938
	template_on_rest	0.0215574
	template_on_rest	0.0261253
	template_on_rest	0.0298774
	template_on_rest	0.0253039
	template_on_rest	0.0292391
	template_on_rest	0.0243455
	template_on_rest	0.0242123
	template_on_rest	0.0774407
	template_on_rest	0.115236
	template_on_rest	0.112642
	template_on_rest	0.0805685
	template_on_rest	0.0884492
	template_on_rest	0.11243
	template_on_rest	0.0911601
	template_on_rest	0.133225
	template_on_rest	0.0976183
	template_on_rest	0.137767
	template_on_rest	0.0527674
	template_on_rest	0.0503891
	template_on_rest	0.0435277
	template_on_rest	0.0369836
	template_on_rest	0.0580089
	template_on_rest	0.06688
	template_on_rest	0.100561
	template_on_rest	0.0555359
	template_on_rest	0.0453524
	template_on_rest	0.0629705
	template_on_rest	0.167683
	template_on_rest	0.128402
	template_on_rest	0.161563
	template_on_rest	0.160887
	template_on_rest	0.171846
	template_on_rest	0.200528
	template_on_rest	0.15636
	template_on_rest	0.143051
	template_on_rest	0.133186
	template_on_rest	0.136817
	template_on_rest	0.0719755
	template_on_rest	0.082302
	template_on_rest	0.103375
	template_on_rest	0.139504
	template_on_rest	0.104344
	template_on_rest	0.174037
	template_on_rest	0.131055
	template_on_rest	0.0912886
	template_on_rest	0.175119
	template_on_rest	0.110346
	template_on_rest	0.213936
	template_on_rest	0.260627
	template_on_rest	0.207486
	template_on_rest	0.231142
	template_on_rest	0.173157
	template_on_rest	0.292008
	template_on_rest	0.204137
	template_on_rest	0.190869
	template_on_rest	0.141587
	template_on_rest	0.218935
	template_on_rest	0.101126
	template_on_rest	0.0843061
	template_on_rest	0.117891
	template_on_rest	0.137108
	template_on_rest	0.109282
	template_on_rest	0.121864
	template_on_rest	0.0884354
	template_on_rest	0.125375
	template_on_rest	0.124609
	template_on_rest	0.0983821

## Sheet: F3
Figure 3	condition	meanBurstDuration(log)
	free_off_rest	-0.586221
	free_off_draw	-0.717453
	free_off_rest	-0.552842
	free_off_draw	-0.567031
	free_off_rest	-0.452841
	free_off_draw	-0.682982
	free_off_rest	-0.617983
	free_off_draw	-0.448027
	free_off_rest	-0.429846
	free_off_draw	-0.728158
	free_off_rest	-0.613798
	free_off_draw	-0.387216
	free_off_rest	-0.621299
	free_off_draw	-0.615928
	free_off_rest	-0.60789
	free_off_draw	-0.436717
	free_off_rest	-0.552842
	free_off_draw	-0.564633
	free_off_rest	-0.580871
	free_off_draw	-0.818156
	free_off_rest	-0.49655
	free_off_draw	-0.557172
	free_off_rest	-0.403403
	free_off_draw	-0.627395
	free_off_rest	-0.655608
	free_off_draw	-0.581462
	free_off_rest	-0.731155
	free_off_draw	-0.51098
	free_off_rest	-0.548433
	free_off_draw	-0.661828
	free_off_rest	-0.396134
	free_off_draw	-0.715569
	free_off_rest	-0.436222
	free_off_draw	-0.880524
	free_off_rest	-0.404779
	free_off_draw	-0.488117
	free_off_rest	-0.468521
	free_off_draw	-0.643019
	free_off_rest	-0.471726
	free_off_draw	-0.89449
	free_off_rest	-0.317253
	free_off_draw	-0.81673
	free_off_rest	-0.709965
	free_off_draw	-0.575118
	free_off_rest	-0.65899
	free_off_draw	-0.613798
	free_off_rest	-0.6543
	free_off_draw	-0.79138
	free_off_rest	-0.721246
	free_off_draw	-0.485895
	free_off_rest	-0.675203
	free_off_draw	-0.79588
	free_off_rest	-0.545155
	free_off_draw	-0.667562
	free_off_rest	-0.732828
	free_off_draw	-0.704433
	free_off_rest	-0.513924
	free_off_draw	-0.642585
	free_off_rest	-0.709965
	free_off_draw	-0.725842
	free_off_rest	-0.583359
	free_off_draw	-0.51808
	free_off_rest	-0.615928
	free_off_draw	-0.657577
	free_off_rest	-0.617211
	free_off_draw	-0.726172
	free_off_rest	-0.582252
	free_off_draw	-0.575118
	free_off_rest	-0.638272
	free_off_draw	-0.481486
	free_off_rest	-0.263603
	free_off_draw	-0.445713
	free_off_rest	-0.576754
	free_off_draw	-0.395234
	free_off_rest	-0.474955
	free_off_draw	-0.571325
	free_off_rest	-0.473338
	free_off_draw	-0.721246
	free_off_rest	-0.501689
	free_off_draw	-0.641431
	free_off_rest	-0.281222
	free_off_draw	-0.314258
	free_off_rest	-0.568636
	free_off_draw	-0.688246
	free_off_rest	-0.809668
	free_off_draw	-0.638272
	free_off_rest	-0.610834
	free_off_draw	-0.667562
	free_off_rest	-0.565203
	free_off_draw	-0.800428
	free_off_rest	-0.665546
	free_off_draw	-0.726999
	free_off_rest	-0.643701
	free_off_draw	-0.633577
	free_off_rest	-0.775985
	free_off_draw	-0.633577
	free_off_rest	-0.200659
	free_off_draw	-0.522879
	free_off_rest	-0.704433
	free_off_draw	-0.579494
	free_off_rest	-0.437707
	free_off_draw
	free_off_rest	-0.739929
	free_off_draw	-0.709965
	free_off_rest	-0.323306
	free_off_draw
	free_off_rest	0.418301
	free_off_draw
	free_off_rest	-0.443697
	free_off_draw
	free_off_rest
	free_off_draw
	free_off_rest	-0.346787
	free_off_draw
	free_off_rest	-0.235326
	free_off_draw
	free_off_rest	-0.647817
	free_off_draw
	free_off_rest	-0.650584
	free_off_draw	-0.617211
	free_off_rest	-0.539102
	free_off_draw	-0.617328
	free_off_rest	-0.49035
	free_off_draw	-0.589692
	free_off_rest	-0.624336
	free_off_draw	-0.625585
	free_off_rest	-0.721246
	free_off_draw	-0.561458
	free_off_rest	-0.415669
	free_off_draw	-0.560667
	free_off_rest	-0.533132
	free_off_draw	-0.512155
	free_off_rest	-0.348399
	free_off_draw	-0.570652
	free_off_rest	-0.6263
	free_off_draw	-0.552196
	free_off_rest	-0.729904
	free_off_draw	-0.509222
	free_off_rest	-0.450997
	free_off_draw	-0.511273
	free_off_rest	-0.35164
	free_off_draw	-0.659556
	free_off_rest	-0.560667
	free_off_draw	-0.68403
	free_off_rest	-0.542118
	free_off_draw	-0.588251
	free_off_rest	-0.341989
	free_off_draw	-0.606634
	free_off_rest	-0.202386
	free_off_draw	-0.544204
	free_off_rest	-0.533132
	free_off_draw	-0.316503
	free_off_rest	-0.696804
	free_off_draw	-0.655608
	free_off_rest	-0.643019
	free_off_draw	-0.645069
	free_off_rest	-0.224572
	free_off_draw	-0.548982
	free_off_rest	-0.161938
	free_off_draw	-0.790102
	free_off_rest	-0.297785
	free_off_draw	-0.618659
	free_off_rest	-0.49485
	free_off_draw	-0.599894
	free_off_rest	-0.675203
	free_off_draw	-0.58712
	free_off_rest	-0.610834
	free_off_draw	-0.526108
	free_off_rest	-0.545155
	free_off_draw	-0.735773
	free_off_rest	-0.695366
	free_off_draw	-0.540419
	free_off_rest	-0.583637
	free_off_draw	-0.688246
	free_off_rest	-0.521073
	free_off_draw	-0.550265
	free_off_rest	-0.560667
	free_off_draw	-0.750802
	free_off_rest	-0.474955
	free_off_draw	-0.643019
	free_off_rest	-0.69897
	free_off_draw	-0.632023
	free_off_rest	-0.387216
	free_off_draw	-0.769551
	free_off_rest	-0.50964
	free_off_draw	-0.681241
	free_off_rest	-0.41879
	free_off_draw	-0.341989
	free_off_rest	-0.349207
	free_off_draw	-0.911864
	free_off_rest	-0.655608
	free_off_draw	-0.634512
	free_off_rest	-0.626628
	free_off_draw	-0.60351
	free_off_rest	-0.6543
	free_off_draw	-0.756962
	free_off_rest	-0.677781
	free_off_draw	-0.573692
	free_off_rest	-0.642337
	free_off_draw	-0.463231
	free_off_rest	-0.485895
	free_off_draw	-0.667562
	free_off_rest	-0.679508
	free_off_draw	-0.585027
	free_off_rest	-0.473661
	free_off_draw	-0.721246
	free_off_rest	-0.521073
	free_off_draw	-0.595594
	free_off_rest	-0.617533
	free_off_draw	-0.366532
	free_off_rest	-0.721246
	free_off_draw	-0.635136
	free_off_rest	-0.480172
	free_off_draw	-0.560667
	free_off_rest	-0.470121
	free_off_draw	-0.617211
	free_off_rest	-0.562249
	free_off_draw	-0.632644
	free_off_rest	-0.741722
	free_off_draw	-0.650584
	free_off_rest	-0.503993
	free_off_draw	-0.488117
	free_off_rest	-0.530178
	free_off_draw	-0.520473
	free_off_rest	-0.465974
	free_off_draw	-0.501689
	free_off_rest	-0.517126
	free_off_draw	-0.421647
	free_off_rest	-0.619789
	free_off_draw	-0.68473
	free_off_rest	-0.442192
	free_off_draw	-0.672641
	free_off_rest	-0.522879
	free_off_draw	-0.823909
	free_off_rest	-0.512862
	free_off_draw	-0.547702
	free_off_rest	-0.632023
	free_off_draw	-0.577926
	free_off_rest	-0.57471
	free_off_draw	-0.58028
	free_off_rest	-0.562646
	free_off_draw	-0.591336
	free_off_rest	-0.70719
	free_off_draw	-0.410795
	free_off_rest	-0.468521
	free_off_draw	-0.545155
	free_off_rest	-0.674348
	free_off_draw	-0.431798
	free_off_rest	-0.815309
	free_off_draw	-0.580871
	free_off_rest	-0.615288
	free_off_draw
	free_off_rest	-0.276544
	free_off_draw
	free_off_rest	-0.376751
	free_off_draw	-1
	free_off_rest	-0.403403
	free_off_draw
	free_off_rest	-0.0861861
	free_off_draw
	free_off_rest	-0.537602
	free_off_draw
	free_off_rest	-0.330218
	free_off_draw	-0.628932
	free_off_rest	-0.270633
	free_off_draw
	free_off_rest	-0.474955
	free_off_draw	-0.585027
	free_off_rest	-0.437707
	free_off_draw
	free_off_rest	0.0149403
	free_off_draw	-0.821023
	free_off_rest	-0.577926
	free_off_draw	-0.679508
	free_off_rest	-0.59346
	free_off_draw	-0.886057
	free_off_rest	-0.725553
	free_off_draw	-0.741722
	free_off_rest	-0.60789
	free_off_draw	-0.664208
	free_off_rest	-0.744727
	free_off_draw	-0.823909
	free_off_rest	-0.517126
	free_off_draw	-0.81911
	free_off_rest	-0.537602
	free_off_draw	-0.635918
	free_off_rest	-0.550265
	free_off_draw
	free_off_rest	-0.211125
	free_off_draw	-0.717453
	free_off_rest	-0.562646
	free_off_draw	-0.570652
	free_off_rest	-0.631248
	free_off_draw	-0.56663
	free_off_rest	-0.704433
	free_off_draw	-0.527731
	free_off_rest	-0.619789
	free_off_draw	-0.590631
	free_off_rest	-0.528342
	free_off_draw	-0.732828
	free_off_rest	-0.487004
	free_off_draw	-0.634245
	free_off_rest	-0.303207
	free_off_draw	-0.560667
	free_off_rest	-0.427903
	free_off_draw	-0.642065
	free_off_rest	-0.493157
	free_off_draw	-0.60206
	free_off_rest	-0.709965
	free_off_draw	-0.682982
	free_off_rest	-0.636701
	free_off_draw	-0.709038
	free_off_rest	-0.632023
	free_off_draw	-0.664685
	free_off_rest	-0.707744
	free_off_draw	-0.662541
	free_off_rest	-0.674348
	free_off_draw	-0.712198
	free_off_rest	-0.66354
	free_off_draw	-0.615288
	free_off_rest	-0.608624
	free_off_draw	-0.663791
	free_off_rest	-0.616185
	free_off_draw	-0.606824
	free_off_rest	-0.6263
	free_off_draw	-0.69897
	free_off_rest	-0.615928
	free_off_draw	-0.623423
	free_off_rest	-0.708377
	free_off_draw	-0.627779
	template_off_rest	-0.583984
	template_off_draw	-0.58838
	template_off_rest	-0.618283
	template_off_draw	-0.382534
	template_off_rest	-0.715569
	template_off_draw	-0.638272
	template_off_rest	-0.69897
	template_off_draw	-0.644612
	template_off_rest	-0.621602
	template_off_draw	-0.576754
	template_off_rest	-0.481486
	template_off_draw	-0.514121
	template_off_rest	-0.481486
	template_off_draw	-0.596879
	template_off_rest	-0.613055
	template_off_draw	-0.595166
	template_off_rest	-0.130768
	template_off_draw	-0.659556
	template_off_rest	-0.49655
	template_off_draw	-0.707744
	template_off_rest	-0.41548
	template_off_draw	-0.69897
	template_off_rest	-0.571325
	template_off_draw	-0.590067
	template_off_rest	-0.650237
	template_off_draw	-0.582647
	template_off_rest	-0.670941
	template_off_draw	-0.403403
	template_off_rest	-0.483134
	template_off_draw	-0.661544
	template_off_rest	-0.547702
	template_off_draw	-0.575731
	template_off_rest	-0.438558
	template_off_draw	-0.565697
	template_off_rest	-0.499398
	template_off_draw	-0.618967
	template_off_rest	-0.628932
	template_off_draw	-0.628932
	template_off_rest	-0.740725
	template_off_draw	-0.632411
	template_off_rest	-0.838632
	template_off_draw	-0.459045
	template_off_rest	-0.477556
	template_off_draw	-0.502073
	template_off_rest	-0.677781
	template_off_draw	-0.53453
	template_off_rest	-0.338819
	template_off_draw	-0.448128
	template_off_rest	-0.431798
	template_off_draw	-0.565431
	template_off_rest	-0.67162
	template_off_draw	-0.614649
	template_off_rest	-0.417369
	template_off_draw	-0.560667
	template_off_rest	-0.41879
	template_off_draw	-0.617533
	template_off_rest	-0.545155
	template_off_draw
	template_off_rest	-0.510393
	template_off_draw	-0.693575
	template_off_rest	-0.726999
	template_off_draw	-0.709965
	template_off_rest	-0.633577
	template_off_draw	-0.615288
	template_off_rest	-0.596308
	template_off_draw	-0.568636
	template_off_rest	-0.576754
	template_off_draw	-0.713693
	template_off_rest	-0.594526
	template_off_draw	-0.71108
	template_off_rest	-0.677781
	template_off_draw	-0.65267
	template_off_rest	-0.66088
	template_off_draw	-0.483685
	template_off_rest	-0.708377
	template_off_draw	-0.633577
	template_off_rest	-0.568636
	template_off_draw	-0.59346
	template_off_rest	-0.603147
	template_off_draw	-0.694649
	template_off_rest	-0.688246
	template_off_draw	-0.727827
	template_off_rest	-0.49485
	template_off_draw	-0.603026
	template_off_rest	-0.647817
	template_off_draw
	template_off_rest	-0.467246
	template_off_draw	-0.560667
	template_off_rest	-0.578808
	template_off_draw	-0.641431
	template_off_rest	-0.153869
	template_off_draw	-0.672641
	template_off_rest	-0.488117
	template_off_draw	-0.732828
	template_off_rest	-0.376751
	template_off_draw	-0.633577
	template_off_rest	-0.21467
	template_off_draw	-0.778151
	template_off_rest	-0.40616
	template_off_draw	-0.638272
	template_off_rest	-0.499398
	template_off_draw	-0.572225
	template_off_rest	-0.615288
	template_off_draw	-0.571325
	template_off_rest	-0.527731
	template_off_draw	-0.510856
	template_off_rest	-0.465339
	template_off_draw	-0.504602
	template_off_rest	-0.486782
	template_off_draw	-0.519064
	template_off_rest	-0.296709
	template_off_draw	-0.529128
	template_off_rest	-0.728158
	template_off_draw	-0.65534
	template_off_rest	-0.243364
	template_off_draw	-0.49147
	template_off_rest	-0.527244
	template_off_draw	-0.519993
	template_off_rest	-0.59346
	template_off_draw	-0.448393
	template_off_rest	-0.420216
	template_off_draw
	template_off_rest	-0.184865
	template_off_draw
	template_off_rest
	template_off_draw
	template_off_rest	-0.283997
	template_off_draw
	template_off_rest	-0.117286
	template_off_draw
	template_off_rest	0.09691
	template_off_draw
	template_off_rest	0.0170333
	template_off_draw
	template_off_rest	-0.392545
	template_off_draw
	template_off_rest	-0.50515
	template_off_draw	-0.616607
	template_off_rest	-0.573489
	template_off_draw	-0.635449
	template_off_rest	-0.51266
	template_off_draw	-0.552454
	template_off_rest	-0.626628
	template_off_draw	-0.622655
	template_off_rest	-0.230992
	template_off_draw	-0.480172
	template_off_rest	-0.506891
	template_off_draw	-0.694988
	template_off_rest	-0.551294
	template_off_draw	-0.667562
	template_off_rest	-0.631248
	template_off_draw	-0.555175
	template_off_rest	-0.504456
	template_off_draw	-0.595288
	template_off_rest	-0.659556
	template_off_draw	-0.564633
	template_off_rest	-0.662541
	template_off_draw	-0.591572
	template_off_rest	-0.542118
	template_off_draw	-0.568636
	template_off_rest	-0.484126
	template_off_draw	-0.507902
	template_off_rest	-0.525298
	template_off_draw	-0.522879
	template_off_rest	-0.488117
	template_off_draw	-0.52318
	template_off_rest	-0.486449
	template_off_draw	-0.590197
	template_off_rest	-0.625481
	template_off_draw	-0.536356
	template_off_rest	-0.779892
	template_off_draw	-0.544707
	template_off_rest	-0.886057
	template_off_draw	-0.492767
	template_off_rest	-0.532639
	template_off_draw	-0.516591
	template_off_rest	-0.305395
	template_off_draw	-0.613374
	template_off_rest	-0.550265
	template_off_draw	-0.570496
	template_off_rest	-0.495982
	template_off_draw	-0.593992
	template_off_rest	-0.615288
	template_off_draw	-0.401118
	template_off_rest	-0.480172
	template_off_draw	-0.609949
	template_off_rest	-0.484126
	template_off_draw	-0.586072
	template_off_rest	-0.677781
	template_off_draw	-0.500051
	template_off_rest	-0.619789
	template_off_draw	-0.51665
	template_off_rest	-0.524692
	template_off_draw	-0.631248
	template_off_rest	-0.636388
	template_off_draw	-0.58731
	template_off_rest	-0.484789
	template_off_draw	-0.570248
	template_off_rest	-0.495982
	template_off_draw	-0.69897
	template_off_rest	-0.853872
	template_off_draw	-0.585027
	template_off_rest	-0.563837
	template_off_draw	-0.613798
	template_off_rest	-0.578396
	template_off_draw	-0.529198
	template_off_rest	-0.244125
	template_off_draw	-0.592751
	template_off_rest	-0.665044
	template_off_draw	-0.535113
	template_off_rest	-0.530178
	template_off_draw	-0.440964
	template_off_rest	-0.690902
	template_off_draw	-0.537067
	template_off_rest	-0.686133
	template_off_draw	-0.573045
	template_off_rest	-0.534617
	template_off_draw	-0.607157
	template_off_rest	-0.545155
	template_off_draw	-0.597261
	template_off_rest	-0.636388
	template_off_draw	-0.585624
	template_off_rest	-0.568636
	template_off_draw	-0.640165
	template_off_rest	-0.464887
	template_off_draw	-0.453457
	template_off_rest	-0.607303
	template_off_draw	-0.501159
	template_off_rest	-0.555435
	template_off_draw	-0.645069
	template_off_rest	-0.374688
	template_off_draw	-0.565631
	template_off_rest	-0.556737
	template_off_draw	-0.583359
	template_off_rest	-0.498941
	template_off_draw	-0.425969
	template_off_rest	-0.685606
	template_off_draw	-0.62499
	template_off_rest	-0.51808
	template_off_draw	-0.58838
	template_off_rest	-0.479298
	template_off_draw	-0.719617
	template_off_rest	-0.831208
	template_off_draw	-0.615288
	template_off_rest	0.0263289
	template_off_draw	-0.647817
	template_off_rest	-0.521674
	template_off_draw	-0.591336
	template_off_rest	-0.499969
	template_off_draw	-0.592184
	template_off_rest	-0.622057
	template_off_draw	-0.527474
	template_off_rest	-0.442693
	template_off_draw	-0.518948
	template_off_rest	-0.585027
	template_off_draw	-0.629372
	template_off_rest	-0.667562
	template_off_draw	-0.453022
	template_off_rest	-0.779892
	template_off_draw	-0.603398
	template_off_rest	-0.535468
	template_off_draw	-0.520713
	template_off_rest	-0.425969
	template_off_draw	-0.5867
	template_off_rest	-0.66088
	template_off_draw	-0.549184
	template_off_rest	-0.477121
	template_off_draw	-0.616783
	template_off_rest	-0.709965
	template_off_draw	-0.638272
	template_off_rest	-0.0257186
	template_off_draw
	template_off_rest	-0.172308
	template_off_draw	-0.662541
	template_off_rest	-0.371611
	template_off_draw	-0.667562
	template_off_rest	-0.271646
	template_off_draw
	template_off_rest	-0.212303
	template_off_draw
	template_off_rest	-0.314258
	template_off_draw
	template_off_rest	-0.578808
	template_off_draw
	template_off_rest	-0.230992
	template_off_draw
	template_off_rest	-0.579494
	template_off_draw	-0.512155
	template_off_rest	-0.366532
	template_off_draw	-0.615928
	template_off_rest	-0.470655
	template_off_draw	-0.604549
	template_off_rest	-0.580044
	template_off_draw	-0.623684
	template_off_rest	-0.486449
	template_off_draw	-0.645892
	template_off_rest	-0.572676
	template_off_draw	-0.691791
	template_off_rest	-0.520473
	template_off_draw	-0.595166
	template_off_rest	0.0501863
	template_off_draw	-0.640855
	template_off_rest	-0.49655
	template_off_draw	-0.79588
	template_off_rest	-0.6543
	template_off_draw	-0.708113
	template_off_rest	-0.552842
	template_off_draw	-0.531479
	template_off_rest	-0.869666
	template_off_draw	-0.450997
	template_off_rest	-0.552842
	template_off_draw	-0.507764
	template_off_rest	-0.659225
	template_off_draw	-0.550031
	template_off_rest	-0.552842
	template_off_draw	-0.499574
	template_off_rest	-0.546427
	template_off_draw	-0.624336
	template_off_rest	-0.688246
	template_off_draw	-0.403403
	template_off_rest	-0.414539
	template_off_draw	-0.564633
	template_off_rest	-0.589223
	template_off_draw	-0.498941
	template_off_rest	-0.538673
	template_off_draw	-0.481486
	template_off_rest	-0.674836
	template_off_draw	-0.670263
	template_off_rest	-0.688246
	template_off_draw	-0.608183
	template_off_rest	-0.664208
	template_off_draw	-0.695725
	template_off_rest	-0.624336
	template_off_draw	-0.652295
	template_off_rest	-0.721246
	template_off_draw	-0.638272
	template_off_rest	-0.688246
	template_off_draw	-0.671912
	template_off_rest	-0.62499
	template_off_draw	-0.636559
	template_off_rest	-0.689762
	template_off_draw	-0.625863
	template_off_rest	-0.737549
	template_off_draw	-0.720295
	template_off_rest	-0.605548
	template_off_draw	-0.664465
	free_on_rest	-0.616185
	free_on_draw	-0.62499
	free_on_rest	-0.482584
	free_on_draw	-0.422125
	free_on_rest	-0.695366
	free_on_draw	-0.685606
	free_on_rest	-0.466397
	free_on_draw	-0.450452
	free_on_rest	-0.401209
	free_on_draw	-0.74803
	free_on_rest	-0.664208
	free_on_draw	-0.482309
	free_on_rest	-0.517484
	free_on_draw	-0.672641
	free_on_rest	-0.77383
	free_on_draw	-0.559353
	free_on_rest	-0.779892
	free_on_draw	-0.751676
	free_on_rest	-0.533344
	free_on_draw	-0.597739
	free_on_rest	-0.779238
	free_on_draw	-0.404976
	free_on_rest	-0.753871
	free_on_draw	-0.647817
	free_on_rest	-0.690015
	free_on_draw	-0.694342
	free_on_rest	-0.49147
	free_on_draw	-0.499724
	free_on_rest	-0.744727
	free_on_draw	-0.622382
	free_on_rest	-0.681937
	free_on_draw	-0.660052
	free_on_rest	-0.442493
	free_on_draw	-0.69897
	free_on_rest	-0.59346
	free_on_draw	-0.730487
	free_on_rest	-0.657577
	free_on_draw	-0.668826
	free_on_rest	-0.486782
	free_on_draw	-0.625252
	free_on_rest	-0.543634
	free_on_draw	-0.585027
	free_on_rest	-0.545155
	free_on_draw	-0.47237
	free_on_rest	-0.701147
	free_on_draw	-0.638272
	free_on_rest	-0.457486
	free_on_draw	-0.449772
	free_on_rest	-0.682401
	free_on_draw	-0.410795
	free_on_rest	-0.497118
	free_on_draw	-0.483134
	free_on_rest	-0.548982
	free_on_draw	-0.823909
	free_on_rest	-0.543887
	free_on_draw	-0.740725
	free_on_rest	-0.551735
	free_on_draw	-0.833669
	free_on_rest	-0.451815
	free_on_draw	-0.624336
	free_on_rest	-0.703335
	free_on_draw	-0.747754
	free_on_rest	-0.769551
	free_on_draw	-0.688246
	free_on_rest	-0.598599
	free_on_draw	-0.716699
	free_on_rest	-0.473661
	free_on_draw	-0.628932
	free_on_rest	-0.49147
	free_on_draw	-0.756962
	free_on_rest	-0.126873
	free_on_draw	-0.429846
	free_on_rest	-0.645411
	free_on_draw	-0.349207
	free_on_rest	-0.422508
	free_on_draw	-0.831208
	free_on_rest	-0.57471
	free_on_draw	-0.604965
	free_on_rest	-0.524329
	free_on_draw	-0.449772
	free_on_rest	-0.406714
	free_on_draw	-0.599894
	free_on_rest	-0.672641
	free_on_draw	-0.756962
	free_on_rest	-0.597739
	free_on_draw	-0.517739
	free_on_rest	-0.709965
	free_on_draw	-0.633058
	free_on_rest	-0.49485
	free_on_draw	-0.638272
	free_on_rest	-0.558043
	free_on_draw	-0.486449
	free_on_rest	-0.555955
	free_on_draw	-0.544611
	free_on_rest	-0.372342
	free_on_draw	-0.355931
	free_on_rest	-0.610834
	free_on_draw	-0.467989
	free_on_rest	-0.838632
	free_on_draw	-0.673372
	free_on_rest	-0.608624
	free_on_draw	-0.21163
	free_on_rest	-0.59346
	free_on_draw	-0.491164
	free_on_rest	-0.332547
	free_on_draw
	free_on_rest	-0.463442
	free_on_draw	-0.709965
	free_on_rest	-0.595594
	free_on_draw	-0.616035
	free_on_rest	-0.439695
	free_on_draw	-0.600615
	free_on_rest	-0.57778
	free_on_draw	-0.467458
	free_on_rest	-0.597739
	free_on_draw	-0.556737
	free_on_rest	-0.378478
	free_on_draw	-0.571325
	free_on_rest	-0.360265
	free_on_draw	-0.623684
	free_on_rest	-0.632023
	free_on_draw	-0.550031
	free_on_rest	-0.570652
	free_on_draw	-0.590848
	free_on_rest	-0.519275
	free_on_draw	-0.499112
	free_on_rest	-0.631248
	free_on_draw	-0.627779
	free_on_rest	-0.638272
	free_on_draw	-0.476727
	free_on_rest	-0.407546
	free_on_draw	-0.500313
	free_on_rest	-0.69897
	free_on_draw	-0.513671
	free_on_rest	-0.530178
	free_on_draw	-0.628932
	free_on_rest	-0.638272
	free_on_draw	-0.621732
	free_on_rest	-0.552842
	free_on_draw	-0.68913
	free_on_rest	-0.603801
	free_on_draw	-0.507764
	free_on_rest	-0.375031
	free_on_draw	-0.560667
	free_on_rest	-0.622057
	free_on_draw	-0.442944
	free_on_rest	-0.410529
	free_on_draw	-0.56623
	free_on_rest	-0.574419
	free_on_draw	-0.545155
	free_on_rest	-0.598599
	free_on_draw	-0.571663
	free_on_rest	-0.552842
	free_on_draw	-0.553877
	free_on_rest	-0.41005
	free_on_draw	-0.596308
	free_on_rest	-0.603801
	free_on_draw	-0.564633
	free_on_rest	-0.638272
	free_on_draw	-0.530178
	free_on_rest	-0.330993
	free_on_draw	-0.735773
	free_on_rest	-0.453869
	free_on_draw	-0.619789
	free_on_rest	-0.5157
	free_on_draw	-0.688246
	free_on_rest	-0.552842
	free_on_draw	-0.779238
	free_on_rest	-0.493495
	free_on_draw	-0.513671
	free_on_rest	-0.519993
	free_on_draw	-0.623829
	free_on_rest	-0.752027
	free_on_draw	-0.704433
	free_on_rest	-0.669586
	free_on_draw	-0.50631
	free_on_rest	-0.446724
	free_on_draw	-0.635136
	free_on_rest	-0.604237
	free_on_draw	-0.594881
	free_on_rest	-0.340401
	free_on_draw	-0.77138
	free_on_rest	-0.613798
	free_on_draw	-0.510393
	free_on_rest	-0.598599
	free_on_draw	-0.568636
	free_on_rest	-0.50631
	free_on_draw	-0.462181
	free_on_rest	-0.61261
	free_on_draw	-0.414539
	free_on_rest	-0.580044
	free_on_draw	-0.565964
	free_on_rest	-0.418316
	free_on_draw	-0.573256
	free_on_rest	-0.707744
	free_on_draw	-0.477121
	free_on_rest	-0.542984
	free_on_draw	-0.696804
	free_on_rest	-0.615288
	free_on_draw	-0.572676
	free_on_rest	-0.530178
	free_on_draw	-0.314258
	free_on_rest	-0.613798
	free_on_draw	-0.58782
	free_on_rest	-0.490797
	free_on_draw	-0.439197
	free_on_rest	-0.423659
	free_on_draw	-0.441291
	free_on_rest	-0.488117
	free_on_draw	-0.359519
	free_on_rest	-0.506891
	free_on_draw	-0.620921
	free_on_rest	-0.416423
	free_on_draw	-0.482427
	free_on_rest	-0.532639
	free_on_draw	-0.59346
	free_on_rest	-0.68473
	free_on_draw	-0.605799
	free_on_rest	-0.341989
	free_on_draw	-0.619789
	free_on_rest	-0.90309
	free_on_draw	-0.533344
	free_on_rest	-0.324451
	free_on_draw	-0.480026
	free_on_rest	-0.542118
	free_on_draw	-0.575585
	free_on_rest	-0.437707
	free_on_draw	-0.701147
	free_on_rest	-0.628932
	free_on_draw	-0.553548
	free_on_rest	-0.669586
	free_on_draw	-0.498941
	free_on_rest	-0.633577
	free_on_draw	-0.597739
	free_on_rest	-0.592043
	free_on_draw	-0.573256
	free_on_rest	-0.60206
	free_on_draw	-0.599174
	free_on_rest	-0.709965
	free_on_draw
	free_on_rest	-0.568636
	free_on_draw	-0.520473
	free_on_rest	-0.464284
	free_on_draw	-0.90309
	free_on_rest	-0.449772
	free_on_draw	-0.696804
	free_on_rest	-0.410795
	free_on_draw	-0.542623
	free_on_rest	-0.451815
	free_on_draw	-0.823909
	free_on_rest	-0.484315
	free_on_draw	-0.753871
	free_on_rest	-0.385894
	free_on_draw	-0.589223
	free_on_rest	-0.493157
	free_on_draw	-0.667562
	free_on_rest	-0.626628
	free_on_draw	-0.61261
	free_on_rest	-0.478208
	free_on_draw	-0.427626
	free_on_rest	-0.293496
	free_on_draw	-0.861697
	free_on_rest	-0.522879
	free_on_draw	-0.614394
	free_on_rest	-0.622057
	free_on_draw	-0.685606
	free_on_rest	-0.576754
	free_on_draw	-0.617533
	free_on_rest	-0.20412
	free_on_draw	-0.715569
	free_on_rest	-0.694342
	free_on_draw	-0.740725
	free_on_rest	-0.571325
	free_on_draw	-0.563307
	free_on_rest	-0.702604
	free_on_draw
	free_on_rest	-0.484789
	free_on_draw	-0.782516
	free_on_rest	-0.41879
	free_on_draw	-0.615288
	free_on_rest	-0.628932
	free_on_draw	-0.769551
	free_on_rest	-0.503993
	free_on_draw	-0.673209
	free_on_rest	-0.476811
	free_on_draw	-0.50631
	free_on_rest	-0.568636
	free_on_draw	-0.767004
	free_on_rest	-0.501689
	free_on_draw	-0.513333
	free_on_rest	-0.410795
	free_on_draw	-0.449772
	free_on_rest	-0.79138
	free_on_draw	-0.589606
	free_on_rest	-0.659556
	free_on_draw	-0.622815
	free_on_rest	-0.592245
	free_on_draw	-0.685899
	free_on_rest	-0.548982
	free_on_draw	-0.601096
	free_on_rest	-0.679508
	free_on_draw	-0.557296
	free_on_rest	-0.568636
	free_on_draw	-0.640375
	free_on_rest	-0.62499
	free_on_draw	-0.653647
	free_on_rest	-0.501689
	free_on_draw	-0.561985
	free_on_rest	-0.627088
	free_on_draw	-0.567632
	free_on_rest	-0.628932
	free_on_draw	-0.532639
	template_on_rest	-0.761118
	template_on_draw	-0.468521
	template_on_rest	-0.612314
	template_on_draw	-0.670602
	template_on_rest	-0.343183
	template_on_draw	-0.586072
	template_on_rest	-0.488117
	template_on_draw	-0.551981
	template_on_rest	-0.721246
	template_on_draw	-0.615695
	template_on_rest	-0.49485
	template_on_draw	-0.512155
	template_on_rest	-0.545155
	template_on_draw	-0.564633
	template_on_rest	-0.690902
	template_on_draw	-0.509417
	template_on_rest	-0.682982
	template_on_draw	-0.65267
	template_on_rest	-0.552842
	template_on_draw	-0.750246
	template_on_rest	-0.575731
	template_on_draw	-0.586548
	template_on_rest	-0.653892
	template_on_draw	-0.627614
	template_on_rest	-0.679854
	template_on_draw	-0.736195
	template_on_rest	-0.60789
	template_on_draw	-0.665729
	template_on_rest	-0.690015
	template_on_draw	-0.545918
	template_on_rest	-0.468521
	template_on_draw	-0.677781
	template_on_rest	-0.734789
	template_on_draw	-0.578808
	template_on_rest	-0.565964
	template_on_draw	-0.655608
	template_on_rest	-0.535113
	template_on_draw	-0.643974
	template_on_rest	-0.580871
	template_on_draw	-0.480475
	template_on_rest	-0.625481
	template_on_draw	-0.480547
	template_on_rest	-0.669586
	template_on_draw	-0.48709
	template_on_rest	-0.730487
	template_on_draw	-0.391721
	template_on_rest	-0.585027
	template_on_draw	-0.419401
	template_on_rest	-0.677781
	template_on_draw	-0.390317
	template_on_rest	-0.431798
	template_on_draw	-0.636559
	template_on_rest	-0.380211
	template_on_draw	-0.513924
	template_on_rest	-0.564633
	template_on_draw	-0.600326
	template_on_rest	-0.735182
	template_on_draw	-0.60206
	template_on_rest	-0.422508
	template_on_draw	-0.545155
	template_on_rest	-0.508638
	template_on_draw	-0.68373
	template_on_rest	-0.732828
	template_on_draw	-0.585027
	template_on_rest	-0.598599
	template_on_draw	-0.613055
	template_on_rest	-0.526513
	template_on_draw	-0.456967
	template_on_rest	-0.5157
	template_on_draw	-0.643019
	template_on_rest	-0.619789
	template_on_draw	-0.79588
	template_on_rest	-0.690015
	template_on_draw	-0.846185
	template_on_rest	-0.624336
	template_on_draw	-0.672641
	template_on_rest	-0.3837
	template_on_draw	-0.612102
	template_on_rest	-0.400663
	template_on_draw	-0.730876
	template_on_rest	-0.802719
	template_on_draw	-0.789147
	template_on_rest	-0.485895
	template_on_draw	-0.735182
	template_on_rest	-0.58028
	template_on_draw	-0.709965
	template_on_rest	-0.524329
	template_on_draw	-0.290912
	template_on_rest	-0.37059
	template_on_draw	-0.568018
	template_on_rest	-0.545155
	template_on_draw	-0.531653
	template_on_rest	-0.585027
	template_on_draw	-0.601337
	template_on_rest	-0.41548
	template_on_draw	-0.688246
	template_on_rest	-0.649752
	template_on_draw	-0.577574
	template_on_rest	-0.545155
	template_on_draw	-0.603303
	template_on_rest	-0.305395
	template_on_draw	-0.416963
	template_on_rest	-0.118045
	template_on_draw	-0.414539
	template_on_rest	-0.65267
	template_on_draw	-0.625099
	template_on_rest	-0.782516
	template_on_draw	-0.642652
	template_on_rest	-0.402031
	template_on_draw	-0.406029
	template_on_rest	-0.545155
	template_on_draw	-0.578247
	template_on_rest	-0.365691
	template_on_draw	-0.485132
	template_on_rest	-0.50631
	template_on_draw	-0.539388
	template_on_rest	-0.462181
	template_on_draw	-0.461552
	template_on_rest	-0.578808
	template_on_draw	-0.561326
	template_on_rest	-0.911864
	template_on_draw	-0.519674
	template_on_rest	-0.58782
	template_on_draw	-0.680745
	template_on_rest	-0.522879
	template_on_draw
	template_on_rest	-0.420216
	template_on_draw
	template_on_rest
	template_on_draw
	template_on_rest	0.209515
	template_on_draw
	template_on_rest	-0.343183
	template_on_draw
	template_on_rest	-0.528953
	template_on_draw
	template_on_rest	0.457125
	template_on_draw	-0.939302
	template_on_rest	-0.220644
	template_on_draw
	template_on_rest	-0.6543
	template_on_draw	-0.545155
	template_on_rest	-0.376751
	template_on_draw	-0.550824
	template_on_rest	-0.441692
	template_on_draw	-0.63378
	template_on_rest	-0.481486
	template_on_draw	-0.52808
	template_on_rest	-0.620694
	template_on_draw	-0.612949
	template_on_rest	-0.709965
	template_on_draw	-0.509553
	template_on_rest	-0.534617
	template_on_draw	-0.555709
	template_on_rest	-0.519275
	template_on_draw	-0.540943
	template_on_rest	-0.445208
	template_on_draw	-0.596022
	template_on_rest	-0.649429
	template_on_draw	-0.600326
	template_on_rest	-0.568636
	template_on_draw	-0.557753
	template_on_rest	-0.325598
	template_on_draw	-0.520934
	template_on_rest	-0.449772
	template_on_draw	-0.478862
	template_on_rest	-0.644612
	template_on_draw	-0.51098
	template_on_rest	-0.610834
	template_on_draw	-0.570186
	template_on_rest	-0.671366
	template_on_draw	-0.450282
	template_on_rest	-0.417937
	template_on_draw	-0.550265
	template_on_rest	-0.536356
	template_on_draw	-0.468897
	template_on_rest	-0.801343
	template_on_draw	-0.634746
	template_on_rest	-0.916318
	template_on_draw	-0.543634
	template_on_rest	-0.616783
	template_on_draw	-0.653892
	template_on_rest	-0.657577
	template_on_draw	-0.49485
	template_on_rest	-0.560667
	template_on_draw	-0.506144
	template_on_rest	-0.40616
	template_on_draw	-0.563931
	template_on_rest	-0.591336
	template_on_draw	-0.493256
	template_on_rest	-0.41879
	template_on_draw	-0.56724
	template_on_rest	-0.624336
	template_on_draw	-0.577848
	template_on_rest	-0.565203
	template_on_draw	-0.596022
	template_on_rest	-0.605548
	template_on_draw	-0.586221
	template_on_rest	-0.713693
	template_on_draw	-0.581906
	template_on_rest	-0.352862
	template_on_draw	-0.525087
	template_on_rest	-0.632023
	template_on_draw	-0.5081
	template_on_rest	-0.563307
	template_on_draw	-0.590631
	template_on_rest	-0.440692
	template_on_draw	-0.667562
	template_on_rest	-0.482804
	template_on_draw	-0.69281
	template_on_rest	-0.478208
	template_on_draw	-0.549277
	template_on_rest	-0.649752
	template_on_draw	-0.49003
	template_on_rest	-0.657577
	template_on_draw	-0.519275
	template_on_rest	-0.488117
	template_on_draw	-0.627513
	template_on_rest	-0.548982
	template_on_draw	-0.535113
	template_on_rest	-0.399027
	template_on_draw	-0.539008
	template_on_rest	-0.59346
	template_on_draw	-0.480026
	template_on_rest	-0.49485
	template_on_draw	-0.67179
	template_on_rest	-0.58838
	template_on_draw	-0.480078
	template_on_rest	-0.618283
	template_on_draw	-0.697984
	template_on_rest	-0.661544
	template_on_draw	-0.682982
	template_on_rest	-0.484789
	template_on_draw	-0.622382
	template_on_rest	-0.588621
	template_on_draw	-0.802719
	template_on_rest	-0.50307
	template_on_draw	-0.643019
	template_on_rest	-0.681241
	template_on_draw	-0.565203
	template_on_rest	-0.645892
	template_on_draw	-0.625863
	template_on_rest	-0.59346
	template_on_draw	-0.447737
	template_on_rest	-0.736759
	template_on_draw	-0.60957
	template_on_rest	-0.474955
	template_on_draw	-0.567298
	template_on_rest	-0.51266
	template_on_draw	-0.81673
	template_on_rest	-0.392545
	template_on_draw	-0.548982
	template_on_rest	-0.662541
	template_on_draw	-0.57805
	template_on_rest	-0.465339
	template_on_draw	-0.61357
	template_on_rest	-0.585027
	template_on_draw	-0.625099
	template_on_rest	-0.381952
	template_on_draw	-0.547064
	template_on_rest	-0.530178
	template_on_draw	-0.589504
	template_on_rest	-0.518557
	template_on_draw	-0.658158
	template_on_rest	-0.484126
	template_on_draw	-0.625863
	template_on_rest	-0.312025
	template_on_draw	-0.443697
	template_on_rest	-0.41033
	template_on_draw	-0.589504
	template_on_rest	-0.244125
	template_on_draw	-0.677781
	template_on_rest	-0.437707
	template_on_draw	-0.619789
	template_on_rest	-0.676061
	template_on_draw	-0.533874
	template_on_rest	-0.441692
	template_on_draw	-0.696804
	template_on_rest	-0.473338
	template_on_draw	-0.556737
	template_on_rest	-0.49485
	template_on_draw
	template_on_rest	-0.555435
	template_on_draw	-0.869666
	template_on_rest	-0.346787
	template_on_draw	-0.474955
	template_on_rest	-0.476579
	template_on_draw	-0.748767
	template_on_rest	-0.677781
	template_on_draw	-0.488117
	template_on_rest	-0.624336
	template_on_draw	-0.618147
	template_on_rest	-0.500313
	template_on_draw	-0.551056
	template_on_rest	-0.753871
	template_on_draw	-0.564633
	template_on_rest	-0.545155
	template_on_draw	-0.606425
	template_on_rest	-0.630475
	template_on_draw	-0.646746
	template_on_rest	-0.358526
	template_on_draw	-0.557093
	template_on_rest	-0.459045
	template_on_draw	-0.479025
	template_on_rest	-0.920819
	template_on_draw	-0.49485
	template_on_rest	-0.396585
	template_on_draw	-0.596665
	template_on_rest	-0.460088
	template_on_draw	-0.564633
	template_on_rest	-0.508638
	template_on_draw	-0.573489
	template_on_rest	-0.48979
	template_on_draw	-0.564633
	template_on_rest	-0.499398
	template_on_draw	-0.49485
	template_on_rest	-0.589826
	template_on_draw	-0.632023
	template_on_rest	-0.665546
	template_on_draw	-0.649752
	template_on_rest	-0.519275
	template_on_draw	-0.562249
	template_on_rest	-0.649752
	template_on_draw	-0.675718
	template_on_rest	-0.718399
	template_on_draw	-0.564633
	template_on_rest
	template_on_draw	-0.559091
	template_on_rest	-0.318759
	template_on_draw	-0.703335
	template_on_rest	-0.705534
	template_on_draw	-0.630254
	template_on_rest	-0.828761
	template_on_draw	-0.681676
	template_on_rest	-0.627395
	template_on_draw	-0.678577
	template_on_rest	-0.66088
	template_on_draw	-0.582252
	template_on_rest	-0.617533
	template_on_draw	-0.71108
	template_on_rest	-0.501689
	template_on_draw	-0.585863
	template_on_rest	-0.638272
	template_on_draw	-0.575391
	template_on_rest	-0.62499
	template_on_draw	-0.704933
	template_on_rest	-0.587419
	template_on_draw	-0.724113
	template_on_rest	-0.709965
	template_on_draw	-0.583175

## Sheet: F4
Figure 4	condition	meanBurstAmplitude(log)
	free_off_rest	-0.153495
	free_off_draw	-0.159431
	free_off_rest	-0.171312
	free_off_draw	-0.13383
	free_off_rest	-0.144987
	free_off_draw	-0.173122
	free_off_rest	-0.145087
	free_off_draw	-0.0900576
	free_off_rest	-0.0952345
	free_off_draw	-0.190133
	free_off_rest	-0.16388
	free_off_draw	-0.136351
	free_off_rest	-0.162843
	free_off_draw	-0.162905
	free_off_rest	-0.181826
	free_off_draw	-0.142025
	free_off_rest	0.298052
	free_off_draw	0.193856
	free_off_rest	0.26369
	free_off_draw	0.177946
	free_off_rest	0.223382
	free_off_draw	0.287101
	free_off_rest	0.347205
	free_off_draw	0.222574
	free_off_rest	0.218801
	free_off_draw	0.200619
	free_off_rest	0.17236
	free_off_draw	0.232095
	free_off_rest	0.3119
	free_off_draw	0.197976
	free_off_rest	0.246664
	free_off_draw	0.190966
	free_off_rest	-0.0392016
	free_off_draw	-0.180739
	free_off_rest	0.00841897
	free_off_draw	-0.0694371
	free_off_rest	-0.0869075
	free_off_draw	-0.126642
	free_off_rest	-0.0845577
	free_off_draw	-0.182941
	free_off_rest	0.000645964
	free_off_draw	-0.132723
	free_off_rest	-0.0920395
	free_off_draw	-0.131284
	free_off_rest	-0.10182
	free_off_draw	-0.0662637
	free_off_rest	-0.08516
	free_off_draw	-0.135313
	free_off_rest	-0.136873
	free_off_draw	-0.142346
	free_off_rest	-0.0962308
	free_off_draw	-0.163273
	free_off_rest	0.0295213
	free_off_draw	-0.0335442
	free_off_rest	-0.0780237
	free_off_draw	-0.0567201
	free_off_rest	-0.0232118
	free_off_draw	-0.0118995
	free_off_rest	-0.0636837
	free_off_draw	-0.0691654
	free_off_rest	0.0271325
	free_off_draw	0.00713635
	free_off_rest	-0.0386479
	free_off_draw	-0.0201122
	free_off_rest	0.0141353
	free_off_draw	-0.0668114
	free_off_rest	-0.0225131
	free_off_draw	-0.0345655
	free_off_rest	-0.0703695
	free_off_draw	-0.0303696
	free_off_rest	0.0174626
	free_off_draw	-0.0556191
	free_off_rest	-0.0663903
	free_off_draw	0.0174784
	free_off_rest	-0.0482301
	free_off_draw	-0.0567594
	free_off_rest	-0.0272132
	free_off_draw	-0.11747
	free_off_rest	0.0417648
	free_off_draw	-0.0947615
	free_off_rest	0.0233947
	free_off_draw	0.0316927
	free_off_rest	-0.0624069
	free_off_draw	-0.0582093
	free_off_rest	-0.370957
	free_off_draw	-0.295235
	free_off_rest	-0.245845
	free_off_draw	-0.329324
	free_off_rest	-0.292502
	free_off_draw	-0.358404
	free_off_rest	-0.322732
	free_off_draw	-0.342635
	free_off_rest	-0.292719
	free_off_draw	-0.365695
	free_off_rest	-0.403648
	free_off_draw	-0.366732
	free_off_rest	-0.222581
	free_off_draw	-0.277516
	free_off_rest	-0.334767
	free_off_draw	-0.239263
	free_off_rest	-0.247844
	free_off_draw
	free_off_rest	-0.345833
	free_off_draw	-0.351731
	free_off_rest	0.314906
	free_off_draw
	free_off_rest	0.564968
	free_off_draw
	free_off_rest	0.252975
	free_off_draw
	free_off_rest
	free_off_draw
	free_off_rest	0.321955
	free_off_draw
	free_off_rest	0.360002
	free_off_draw
	free_off_rest	0.177291
	free_off_draw
	free_off_rest	-0.546784
	free_off_draw	-0.514639
	free_off_rest	-0.536476
	free_off_draw	-0.54822
	free_off_rest	-0.533218
	free_off_draw	-0.562937
	free_off_rest	-0.592447
	free_off_draw	-0.542522
	free_off_rest	-0.557646
	free_off_draw	-0.554883
	free_off_rest	-0.525185
	free_off_draw	-0.557046
	free_off_rest	-0.556706
	free_off_draw	-0.527689
	free_off_rest	-0.498831
	free_off_draw	-0.557425
	free_off_rest	-0.494841
	free_off_draw	-0.561739
	free_off_rest	-0.597728
	free_off_draw	-0.511472
	free_off_rest	-0.554369
	free_off_draw	-0.53176
	free_off_rest	-0.470265
	free_off_draw	-0.555641
	free_off_rest	-0.398097
	free_off_draw	-0.405873
	free_off_rest	-0.406772
	free_off_draw	-0.385543
	free_off_rest	-0.286894
	free_off_draw	-0.396185
	free_off_rest	-0.340936
	free_off_draw	-0.403319
	free_off_rest	-0.366437
	free_off_draw	-0.286513
	free_off_rest	-0.337721
	free_off_draw	-0.321639
	free_off_rest	-0.291922
	free_off_draw	-0.33356
	free_off_rest	-0.0987533
	free_off_draw	-0.339899
	free_off_rest	9.83738e-05
	free_off_draw	-0.373208
	free_off_rest	-0.193417
	free_off_draw	-0.312622
	free_off_rest	-0.318645
	free_off_draw	-0.358772
	free_off_rest	-0.353202
	free_off_draw	-0.327895
	free_off_rest	-0.306092
	free_off_draw	-0.317613
	free_off_rest	-0.230862
	free_off_draw	-0.379998
	free_off_rest	-0.339513
	free_off_draw	-0.342734
	free_off_rest	-0.0232434
	free_off_draw	-0.116545
	free_off_rest	-0.0231171
	free_off_draw	-0.0849771
	free_off_rest	-0.0425963
	free_off_draw	-0.122403
	free_off_rest	-0.00218545
	free_off_draw	-0.120548
	free_off_rest	-0.123592
	free_off_draw	-0.12691
	free_off_rest	0.0134004
	free_off_draw	-0.133729
	free_off_rest	0.00553279
	free_off_draw	-0.128093
	free_off_rest	-0.0510791
	free_off_draw	0.000329902
	free_off_rest	0.0169486
	free_off_draw	-0.156651
	free_off_rest	-0.0801147
	free_off_draw	-0.0968204
	free_off_rest	-0.360328
	free_off_draw	-0.427329
	free_off_rest	-0.384851
	free_off_draw	-0.48412
	free_off_rest	-0.413547
	free_off_draw	-0.422902
	free_off_rest	-0.394388
	free_off_draw	-0.360486
	free_off_rest	-0.358803
	free_off_draw	-0.435926
	free_off_rest	-0.409554
	free_off_draw	-0.405357
	free_off_rest	-0.372755
	free_off_draw	-0.436422
	free_off_rest	-0.294587
	free_off_draw	-0.426805
	free_off_rest	-0.37268
	free_off_draw	-0.343695
	free_off_rest	-0.495226
	free_off_draw	-0.365209
	free_off_rest	0.0373623
	free_off_draw	0.0369397
	free_off_rest	0.0605045
	free_off_draw	-0.0106102
	free_off_rest	0.0433582
	free_off_draw	-0.0229586
	free_off_rest	0.0446006
	free_off_draw	-0.00707887
	free_off_rest	0.0207336
	free_off_draw	0.00752488
	free_off_rest	0.00448377
	free_off_draw	0.00574836
	free_off_rest	0.0687491
	free_off_draw	0.00831421
	free_off_rest	0.0449192
	free_off_draw	0.0405474
	free_off_rest	-0.0104301
	free_off_draw	-0.000662636
	free_off_rest	0.133924
	free_off_draw	0.0260274
	free_off_rest	-0.29661
	free_off_draw	-0.356811
	free_off_rest	-0.285606
	free_off_draw	-0.287846
	free_off_rest	-0.286676
	free_off_draw	-0.320063
	free_off_rest	-0.279045
	free_off_draw	-0.360506
	free_off_rest	-0.335205
	free_off_draw	-0.271087
	free_off_rest	-0.354292
	free_off_draw	-0.243266
	free_off_rest	-0.24614
	free_off_draw	-0.302455
	free_off_rest	-0.289935
	free_off_draw	-0.291382
	free_off_rest	-0.381783
	free_off_draw	-0.282107
	free_off_rest	0.660185
	free_off_draw
	free_off_rest	0.713982
	free_off_draw
	free_off_rest	0.686343
	free_off_draw	0.554238
	free_off_rest	0.773795
	free_off_draw
	free_off_rest	0.763516
	free_off_draw
	free_off_rest	0.623201
	free_off_draw
	free_off_rest	0.640434
	free_off_draw	0.64603
	free_off_rest	0.635705
	free_off_draw
	free_off_rest	0.682786
	free_off_draw	0.637939
	free_off_rest	0.721124
	free_off_draw
	free_off_rest	0.460628
	free_off_draw	0.148555
	free_off_rest	0.234212
	free_off_draw	0.199019
	free_off_rest	0.259039
	free_off_draw	0.155636
	free_off_rest	0.178614
	free_off_draw	0.183627
	free_off_rest	0.28096
	free_off_draw	0.187049
	free_off_rest	0.193309
	free_off_draw	0.159838
	free_off_rest	0.265556
	free_off_draw	0.150584
	free_off_rest	0.302036
	free_off_draw	0.182801
	free_off_rest	0.194369
	free_off_draw
	free_off_rest	0.405739
	free_off_draw	0.172393
	free_off_rest	0.196166
	free_off_draw	0.151609
	free_off_rest	0.144047
	free_off_draw	0.116844
	free_off_rest	0.101258
	free_off_draw	0.12944
	free_off_rest	0.133844
	free_off_draw	0.182262
	free_off_rest	0.12766
	free_off_draw	0.116824
	free_off_rest	0.166442
	free_off_draw	0.153003
	free_off_rest	0.187262
	free_off_draw	0.141938
	free_off_rest	0.237447
	free_off_draw	0.138994
	free_off_rest	0.175015
	free_off_draw	0.123313
	free_off_rest	0.112891
	free_off_draw	0.08166
	free_off_rest	0.343336
	free_off_draw	0.301556
	free_off_rest	0.360356
	free_off_draw	0.343325
	free_off_rest	0.295743
	free_off_draw	0.318231
	free_off_rest	0.307825
	free_off_draw	0.273836
	free_off_rest	0.320881
	free_off_draw	0.356859
	free_off_rest	0.360506
	free_off_draw	0.317654
	free_off_rest	0.342446
	free_off_draw	0.338319
	free_off_rest	0.34727
	free_off_draw	0.296237
	free_off_rest	0.353165
	free_off_draw	0.323315
	free_off_rest	0.265586
	free_off_draw	0.326071
	template_off_rest	-0.148481
	template_off_draw	-0.141992
	template_off_rest	-0.170143
	template_off_draw	-0.133811
	template_off_rest	-0.235207
	template_off_draw	-0.138793
	template_off_rest	-0.164328
	template_off_draw	-0.135731
	template_off_rest	-0.154264
	template_off_draw	-0.110321
	template_off_rest	-0.0847683
	template_off_draw	-0.118475
	template_off_rest	-0.125198
	template_off_draw	-0.14035
	template_off_rest	-0.185675
	template_off_draw	-0.171042
	template_off_rest	0.376911
	template_off_draw	0.16978
	template_off_rest	0.364553
	template_off_draw	0.214188
	template_off_rest	0.359865
	template_off_draw	0.191613
	template_off_rest	0.262942
	template_off_draw	0.222354
	template_off_rest	0.221684
	template_off_draw	0.230522
	template_off_rest	0.206571
	template_off_draw	0.255832
	template_off_rest	0.309332
	template_off_draw	0.245012
	template_off_rest	0.234418
	template_off_draw	0.215512
	template_off_rest	-0.00963091
	template_off_draw	-0.0908921
	template_off_rest	-0.0578385
	template_off_draw	-0.130376
	template_off_rest	-0.112973
	template_off_draw	-0.0949609
	template_off_rest	-0.13165
	template_off_draw	-0.108798
	template_off_rest	-0.135097
	template_off_draw	-0.0656629
	template_off_rest	-0.0212059
	template_off_draw	-0.0652819
	template_off_rest	-0.100515
	template_off_draw	-0.0599436
	template_off_rest	-0.00340394
	template_off_draw	-0.0250572
	template_off_rest	-0.0703768
	template_off_draw	-0.123467
	template_off_rest	-0.143291
	template_off_draw	-0.118627
	template_off_rest	-0.0905731
	template_off_draw	-0.105713
	template_off_rest	-0.0463
	template_off_draw	-0.0935311
	template_off_rest	-0.0700046
	template_off_draw
	template_off_rest	-0.0830097
	template_off_draw	-0.130315
	template_off_rest	-0.145039
	template_off_draw	-0.175476
	template_off_rest	-0.128578
	template_off_draw	-0.14685
	template_off_rest	-0.105836
	template_off_draw	-0.114943
	template_off_rest	-0.0897778
	template_off_draw	-0.126909
	template_off_rest	-0.00796284
	template_off_draw	-0.0610728
	template_off_rest	0.0177938
	template_off_draw	-0.0341873
	template_off_rest	-0.0664187
	template_off_draw	-0.0497334
	template_off_rest	-0.0697935
	template_off_draw	-0.0323335
	template_off_rest	0.00718389
	template_off_draw	-0.00658317
	template_off_rest	0.00211547
	template_off_draw	-0.0569405
	template_off_rest	-0.0753025
	template_off_draw	-0.0792634
	template_off_rest	-0.00237205
	template_off_draw	-0.0227423
	template_off_rest	-0.0471544
	template_off_draw
	template_off_rest	-0.0447255
	template_off_draw	-0.0974096
	template_off_rest	-0.0368437
	template_off_draw	-0.0404845
	template_off_rest	0.112639
	template_off_draw	-0.102243
	template_off_rest	-0.0288387
	template_off_draw	-0.122508
	template_off_rest	-0.0774071
	template_off_draw	-0.0740723
	template_off_rest	0.0471035
	template_off_draw	-0.102728
	template_off_rest	0.00139944
	template_off_draw	-0.0878273
	template_off_rest	-0.398205
	template_off_draw	-0.424512
	template_off_rest	-0.395039
	template_off_draw	-0.432887
	template_off_rest	-0.454117
	template_off_draw	-0.433454
	template_off_rest	-0.452062
	template_off_draw	-0.41041
	template_off_rest	-0.388173
	template_off_draw	-0.420871
	template_off_rest	-0.335946
	template_off_draw	-0.420062
	template_off_rest	-0.452968
	template_off_draw	-0.440658
	template_off_rest	-0.313303
	template_off_draw	-0.388829
	template_off_rest	-0.372144
	template_off_draw	-0.388277
	template_off_rest	-0.383061
	template_off_draw	-0.333802
	template_off_rest	0.373139
	template_off_draw
	template_off_rest	0.38047
	template_off_draw
	template_off_rest
	template_off_draw
	template_off_rest	0.411079
	template_off_draw
	template_off_rest	0.403726
	template_off_draw
	template_off_rest	0.429544
	template_off_draw
	template_off_rest	0.451396
	template_off_draw
	template_off_rest	0.402383
	template_off_draw
	template_off_rest	-0.444781
	template_off_draw	-0.5141
	template_off_rest	-0.511879
	template_off_draw	-0.511237
	template_off_rest	-0.486877
	template_off_draw	-0.469556
	template_off_rest	-0.520621
	template_off_draw	-0.51266
	template_off_rest	-0.50678
	template_off_draw	-0.493913
	template_off_rest	-0.508399
	template_off_draw	-0.564621
	template_off_rest	-0.50554
	template_off_draw	-0.530528
	template_off_rest	-0.480792
	template_off_draw	-0.506481
	template_off_rest	-0.515323
	template_off_draw	-0.517792
	template_off_rest	-0.505668
	template_off_draw	-0.494388
	template_off_rest	-0.543394
	template_off_draw	-0.522532
	template_off_rest	-0.459502
	template_off_draw	-0.407026
	template_off_rest	-0.421759
	template_off_draw	-0.442956
	template_off_rest	-0.447679
	template_off_draw	-0.414953
	template_off_rest	-0.399031
	template_off_draw	-0.389296
	template_off_rest	-0.403875
	template_off_draw	-0.416112
	template_off_rest	-0.38476
	template_off_draw	-0.348617
	template_off_rest	-0.431491
	template_off_draw	-0.377414
	template_off_rest	-0.456075
	template_off_draw	-0.369302
	template_off_rest	-0.293813
	template_off_draw	-0.344066
	template_off_rest	-0.211399
	template_off_draw	-0.384578
	template_off_rest	-0.365986
	template_off_draw	-0.341805
	template_off_rest	-0.338194
	template_off_draw	-0.36499
	template_off_rest	-0.376161
	template_off_draw	-0.326667
	template_off_rest	-0.358801
	template_off_draw	-0.356303
	template_off_rest	-0.293473
	template_off_draw	-0.388546
	template_off_rest	-0.105489
	template_off_draw	-0.107872
	template_off_rest	-0.161688
	template_off_draw	-0.124853
	template_off_rest	-0.0517216
	template_off_draw	-0.172446
	template_off_rest	-0.169496
	template_off_draw	-0.144492
	template_off_rest	-0.0688374
	template_off_draw	-0.121294
	template_off_rest	-0.0332391
	template_off_draw	-0.164462
	template_off_rest	-0.214802
	template_off_draw	-0.122137
	template_off_rest	-0.139794
	template_off_draw	-0.157203
	template_off_rest	-0.124074
	template_off_draw	-0.133267
	template_off_rest	-0.101884
	template_off_draw	-0.155606
	template_off_rest	-0.417975
	template_off_draw	-0.377766
	template_off_rest	-0.402884
	template_off_draw	-0.374079
	template_off_rest	-0.464471
	template_off_draw	-0.398155
	template_off_rest	-0.403622
	template_off_draw	-0.39884
	template_off_rest	-0.395392
	template_off_draw	-0.379221
	template_off_rest	-0.415408
	template_off_draw	-0.373509
	template_off_rest	-0.39081
	template_off_draw	-0.39447
	template_off_rest	-0.420468
	template_off_draw	-0.402349
	template_off_rest	-0.366402
	template_off_draw	-0.37235
	template_off_rest	-0.377639
	template_off_draw	-0.359925
	template_off_rest	-0.0724468
	template_off_draw	-0.0287515
	template_off_rest	0.136566
	template_off_draw	-0.056238
	template_off_rest	-0.0154577
	template_off_draw	-0.0159057
	template_off_rest	0.0282064
	template_off_draw	0.0173024
	template_off_rest	-0.0284518
	template_off_draw	-0.0460478
	template_off_rest	0.0332509
	template_off_draw	-0.0245203
	template_off_rest	0.000493882
	template_off_draw	-0.0489337
	template_off_rest	-0.0799107
	template_off_draw	-0.0496657
	template_off_rest	0.126508
	template_off_draw	-0.036262
	template_off_rest	0.0259246
	template_off_draw	0.012525
	template_off_rest	-0.280751
	template_off_draw	-0.276357
	template_off_rest	-0.238557
	template_off_draw	-0.268867
	template_off_rest	-0.245693
	template_off_draw	-0.25267
	template_off_rest	-0.196984
	template_off_draw	-0.291375
	template_off_rest	-0.31491
	template_off_draw	-0.254968
	template_off_rest	-0.317206
	template_off_draw	-0.290028
	template_off_rest	-0.272455
	template_off_draw	-0.25292
	template_off_rest	-0.188944
	template_off_draw	-0.262372
	template_off_rest	-0.282376
	template_off_draw	-0.250258
	template_off_rest	0.594626
	template_off_draw	0.58341
	template_off_rest	0.565748
	template_off_draw	0.558395
	template_off_rest	0.627469
	template_off_draw
	template_off_rest	0.689867
	template_off_draw	0.597743
	template_off_rest	0.636361
	template_off_draw	0.596599
	template_off_rest	0.729748
	template_off_draw
	template_off_rest	0.70313
	template_off_draw
	template_off_rest	0.66997
	template_off_draw
	template_off_rest	0.598577
	template_off_draw
	template_off_rest	0.641306
	template_off_draw
	template_off_rest	0.155452
	template_off_draw	0.147834
	template_off_rest	0.158169
	template_off_draw	0.155446
	template_off_rest	0.24662
	template_off_draw	0.143597
	template_off_rest	0.249144
	template_off_draw	0.103157
	template_off_rest	0.19227
	template_off_draw	0.141905
	template_off_rest	0.174457
	template_off_draw	0.126964
	template_off_rest	0.202831
	template_off_draw	0.13919
	template_off_rest	0.394402
	template_off_draw	0.139428
	template_off_rest	0.286405
	template_off_draw	0.105724
	template_off_rest	0.195552
	template_off_draw	0.11684
	template_off_rest	0.0630664
	template_off_draw	0.0884055
	template_off_rest	0.0583367
	template_off_draw	0.103936
	template_off_rest	0.162455
	template_off_draw	0.0883602
	template_off_rest	0.05986
	template_off_draw	0.0923998
	template_off_rest	0.0978575
	template_off_draw	0.0765898
	template_off_rest	0.137852
	template_off_draw	0.0761713
	template_off_rest	0.0567538
	template_off_draw	0.105396
	template_off_rest	0.157169
	template_off_draw	0.0957689
	template_off_rest	0.155628
	template_off_draw	0.135605
	template_off_rest	0.102481
	template_off_draw	0.101416
	template_off_rest	0.339189
	template_off_draw	0.336137
	template_off_rest	0.334855
	template_off_draw	0.382814
	template_off_rest	0.337792
	template_off_draw	0.314235
	template_off_rest	0.38066
	template_off_draw	0.338215
	template_off_rest	0.314038
	template_off_draw	0.349024
	template_off_rest	0.332012
	template_off_draw	0.342485
	template_off_rest	0.356793
	template_off_draw	0.357526
	template_off_rest	0.323329
	template_off_draw	0.379572
	template_off_rest	0.308177
	template_off_draw	0.322194
	template_off_rest	0.39101
	template_off_draw	0.326796
	free_on_rest	-0.153686
	free_on_draw	-0.197345
	free_on_rest	-0.19357
	free_on_draw	-0.18611
	free_on_rest	-0.203025
	free_on_draw	-0.240827
	free_on_rest	-0.20335
	free_on_draw	-0.155816
	free_on_rest	-0.181232
	free_on_draw	-0.233144
	free_on_rest	-0.193002
	free_on_draw	-0.104272
	free_on_rest	-0.192075
	free_on_draw	-0.209921
	free_on_rest	-0.261898
	free_on_draw	-0.201031
	free_on_rest	0.168616
	free_on_draw	0.179127
	free_on_rest	0.239623
	free_on_draw	0.206139
	free_on_rest	0.153026
	free_on_draw	0.215378
	free_on_rest	0.173301
	free_on_draw	0.200218
	free_on_rest	0.163034
	free_on_draw	0.182907
	free_on_rest	0.250016
	free_on_draw	0.255241
	free_on_rest	0.141233
	free_on_draw	0.17649
	free_on_rest	0.179372
	free_on_draw	0.17588
	free_on_rest	-0.101352
	free_on_draw	-0.212795
	free_on_rest	-0.182928
	free_on_draw	-0.212839
	free_on_rest	-0.17129
	free_on_draw	-0.195171
	free_on_rest	-0.13207
	free_on_draw	-0.165327
	free_on_rest	-0.197959
	free_on_draw	-0.139893
	free_on_rest	-0.160156
	free_on_draw	-0.101873
	free_on_rest	-0.214323
	free_on_draw	-0.247052
	free_on_rest	-0.165468
	free_on_draw	-0.0798551
	free_on_rest	-0.168632
	free_on_draw	0.00520287
	free_on_rest	-0.145824
	free_on_draw	-0.0293747
	free_on_rest	0.108152
	free_on_draw	-0.0186957
	free_on_rest	0.0842903
	free_on_draw	0.0393685
	free_on_rest	0.0680834
	free_on_draw	0.0108981
	free_on_rest	0.120481
	free_on_draw	0.0735499
	free_on_rest	0.0977895
	free_on_draw	0.0242908
	free_on_rest	0.0302378
	free_on_draw	0.0777061
	free_on_rest	0.0176658
	free_on_draw	0.0579507
	free_on_rest	0.127337
	free_on_draw	0.103141
	free_on_rest	-0.0281788
	free_on_draw	-0.121799
	free_on_rest	0.0983968
	free_on_draw	-0.0684702
	free_on_rest	-0.00967705
	free_on_draw	-0.00636417
	free_on_rest	0.0421238
	free_on_draw	-0.144946
	free_on_rest	-0.0481485
	free_on_draw	-0.0837268
	free_on_rest	-0.0562605
	free_on_draw	0.0469351
	free_on_rest	-0.0353
	free_on_draw	-0.105997
	free_on_rest	-0.07504
	free_on_draw	-0.12328
	free_on_rest	-0.10921
	free_on_draw	-0.0691281
	free_on_rest	-0.153045
	free_on_draw	-0.0839196
	free_on_rest	-0.027763
	free_on_draw	-0.104953
	free_on_rest	-0.0639934
	free_on_draw	0.0315261
	free_on_rest	0.0481841
	free_on_draw	-0.0432088
	free_on_rest	0.0190213
	free_on_draw	0.0125405
	free_on_rest	-0.135615
	free_on_draw	0.0256311
	free_on_rest	-0.192655
	free_on_draw	-0.0998559
	free_on_rest	-0.154266
	free_on_draw	0.0352378
	free_on_rest	-0.0923029
	free_on_draw	-0.0417028
	free_on_rest	0.278344
	free_on_draw
	free_on_rest	0.234816
	free_on_draw	0.21077
	free_on_rest	-0.527421
	free_on_draw	-0.531338
	free_on_rest	-0.51533
	free_on_draw	-0.5388
	free_on_rest	-0.520706
	free_on_draw	-0.528966
	free_on_rest	-0.55732
	free_on_draw	-0.506728
	free_on_rest	-0.40625
	free_on_draw	-0.483616
	free_on_rest	-0.49408
	free_on_draw	-0.518731
	free_on_rest	-0.535371
	free_on_draw	-0.525857
	free_on_rest	-0.525663
	free_on_draw	-0.538446
	free_on_rest	-0.508898
	free_on_draw	-0.511291
	free_on_rest	-0.521356
	free_on_draw	-0.530726
	free_on_rest	-0.522942
	free_on_draw	-0.496247
	free_on_rest	-0.481493
	free_on_draw	-0.504851
	free_on_rest	-0.36822
	free_on_draw	-0.304605
	free_on_rest	-0.406969
	free_on_draw	-0.375933
	free_on_rest	-0.379457
	free_on_draw	-0.352148
	free_on_rest	-0.33199
	free_on_draw	-0.374443
	free_on_rest	-0.346261
	free_on_draw	-0.342192
	free_on_rest	-0.291118
	free_on_draw	-0.383576
	free_on_rest	-0.333157
	free_on_draw	-0.263151
	free_on_rest	-0.259218
	free_on_draw	-0.328172
	free_on_rest	-0.361225
	free_on_draw	-0.316371
	free_on_rest	-0.294694
	free_on_draw	-0.338523
	free_on_rest	-0.0579785
	free_on_draw	-0.128593
	free_on_rest	-0.108159
	free_on_draw	-0.0978634
	free_on_rest	-0.133345
	free_on_draw	-0.117541
	free_on_rest	-0.0802201
	free_on_draw	-0.0780685
	free_on_rest	-0.0251569
	free_on_draw	-0.158923
	free_on_rest	0.0184927
	free_on_draw	-0.100294
	free_on_rest	-0.0869268
	free_on_draw	-0.103153
	free_on_rest	-0.168049
	free_on_draw	-0.209409
	free_on_rest	-0.106015
	free_on_draw	-0.0356741
	free_on_rest	-0.0445432
	free_on_draw	-0.134777
	free_on_rest	-0.436657
	free_on_draw	-0.420633
	free_on_rest	-0.4044
	free_on_draw	-0.341965
	free_on_rest	-0.294222
	free_on_draw	-0.410279
	free_on_rest	-0.408362
	free_on_draw	-0.36418
	free_on_rest	-0.247083
	free_on_draw	-0.450363
	free_on_rest	-0.305759
	free_on_draw	-0.399558
	free_on_rest	-0.379177
	free_on_draw	-0.375517
	free_on_rest	-0.225597
	free_on_draw	-0.266189
	free_on_rest	-0.361877
	free_on_draw	-0.345875
	free_on_rest	-0.352017
	free_on_draw	-0.371174
	free_on_rest	-0.0496868
	free_on_draw	-0.0554838
	free_on_rest	-0.0928712
	free_on_draw	-0.043286
	free_on_rest	-0.0579853
	free_on_draw	-0.104595
	free_on_rest	-0.0589379
	free_on_draw	-0.100768
	free_on_rest	-0.0527195
	free_on_draw	-0.000254532
	free_on_rest	-0.00958336
	free_on_draw	-0.0687445
	free_on_rest	-0.0627062
	free_on_draw	-0.0291982
	free_on_rest	-0.0283807
	free_on_draw	0.0328205
	free_on_rest	-0.0992013
	free_on_draw	-0.0122426
	free_on_rest	0.0344845
	free_on_draw	-0.079983
	free_on_rest	-0.0609314
	free_on_draw	-0.00715249
	free_on_rest	-0.0736739
	free_on_draw	-0.0969347
	free_on_rest	-0.165049
	free_on_draw	-0.166349
	free_on_rest	-0.158876
	free_on_draw	-0.172507
	free_on_rest	-0.277311
	free_on_draw	-0.0983614
	free_on_rest	-0.0256058
	free_on_draw	-0.113175
	free_on_rest	-0.161739
	free_on_draw	-0.0953251
	free_on_rest	-0.0222443
	free_on_draw	-0.143567
	free_on_rest	-0.109715
	free_on_draw	-0.0837487
	free_on_rest	-0.1372
	free_on_draw	-0.123081
	free_on_rest	0.0235091
	free_on_draw	0.0454513
	free_on_rest	0.0822108
	free_on_draw	0.0180567
	free_on_rest	0.0830946
	free_on_draw	0.0849066
	free_on_rest	0.00343212
	free_on_draw
	free_on_rest	0.0248065
	free_on_draw	0.0204031
	free_on_rest	0.0787959
	free_on_draw	-0.0646517
	free_on_rest	0.0335166
	free_on_draw	0.00653183
	free_on_rest	0.057988
	free_on_draw	0.126366
	free_on_rest	0.0457917
	free_on_draw	-0.0144294
	free_on_rest	0.138523
	free_on_draw	-0.000628849
	free_on_rest	-0.0593679
	free_on_draw	-0.111182
	free_on_rest	-0.085399
	free_on_draw	-0.103415
	free_on_rest	-0.0232077
	free_on_draw	-0.0926075
	free_on_rest	-0.0211537
	free_on_draw	0.0342249
	free_on_rest	0.0784169
	free_on_draw	-0.171536
	free_on_rest	-0.0501746
	free_on_draw	-0.0829571
	free_on_rest	-0.0810041
	free_on_draw	-0.0998657
	free_on_rest	0.0507567
	free_on_draw	-0.0568988
	free_on_rest	0.124259
	free_on_draw	-0.128537
	free_on_rest	-0.112928
	free_on_draw	-0.10108
	free_on_rest	0.23918
	free_on_draw	0.173002
	free_on_rest	0.135718
	free_on_draw
	free_on_rest	0.192517
	free_on_draw	0.110997
	free_on_rest	0.295195
	free_on_draw	0.18861
	free_on_rest	0.203993
	free_on_draw	0.106799
	free_on_rest	0.184377
	free_on_draw	0.156747
	free_on_rest	0.235686
	free_on_draw	0.130837
	free_on_rest	0.134526
	free_on_draw	0.159962
	free_on_rest	0.162712
	free_on_draw	0.221367
	free_on_rest	0.211826
	free_on_draw	0.191212
	free_on_rest	0.0789282
	free_on_draw	0.111829
	free_on_rest	0.0782693
	free_on_draw	0.124618
	free_on_rest	0.136924
	free_on_draw	0.142444
	free_on_rest	0.184122
	free_on_draw	0.140324
	free_on_rest	0.152522
	free_on_draw	0.153876
	free_on_rest	0.163093
	free_on_draw	0.141181
	free_on_rest	0.128905
	free_on_draw	0.123903
	free_on_rest	0.216962
	free_on_draw	0.194183
	free_on_rest	0.133098
	free_on_draw	0.167845
	free_on_rest	0.187739
	free_on_draw	0.144178
	template_on_rest	-0.257096
	template_on_draw	-0.105057
	template_on_rest	-0.209408
	template_on_draw	-0.211391
	template_on_rest	-0.151565
	template_on_draw	-0.183018
	template_on_rest	-0.16694
	template_on_draw	-0.143766
	template_on_rest	-0.216538
	template_on_draw	-0.212063
	template_on_rest	-0.152459
	template_on_draw	-0.164617
	template_on_rest	-0.152391
	template_on_draw	-0.165761
	template_on_rest	-0.219268
	template_on_draw	-0.197853
	template_on_rest	0.156808
	template_on_draw	0.153263
	template_on_rest	0.171582
	template_on_draw	0.169888
	template_on_rest	0.20383
	template_on_draw	0.224626
	template_on_rest	0.17463
	template_on_draw	0.162036
	template_on_rest	0.171158
	template_on_draw	0.179447
	template_on_rest	0.182656
	template_on_draw	0.167012
	template_on_rest	0.186413
	template_on_draw	0.186007
	template_on_rest	0.338794
	template_on_draw	0.176913
	template_on_rest	0.159512
	template_on_draw	0.202122
	template_on_rest	-0.249605
	template_on_draw	-0.243745
	template_on_rest	-0.136013
	template_on_draw	-0.229013
	template_on_rest	-0.245179
	template_on_draw	-0.170234
	template_on_rest	-0.229814
	template_on_draw	-0.202588
	template_on_rest	-0.246118
	template_on_draw	-0.215918
	template_on_rest	-0.257133
	template_on_draw	-0.166002
	template_on_rest	-0.224263
	template_on_draw	-0.149243
	template_on_rest	-0.263905
	template_on_draw	-0.177149
	template_on_rest	-0.116679
	template_on_draw	-0.214555
	template_on_rest	-0.076997
	template_on_draw	-0.15011
	template_on_rest	-0.0455027
	template_on_draw	-0.227571
	template_on_rest	-0.243334
	template_on_draw	-0.201969
	template_on_rest	-0.160363
	template_on_draw	-0.113247
	template_on_rest	-0.0948884
	template_on_draw	-0.27691
	template_on_rest	-0.190438
	template_on_draw	-0.0749044
	template_on_rest	-0.243297
	template_on_draw	-0.202245
	template_on_rest	-0.20017
	template_on_draw	-0.173361
	template_on_rest	-0.175209
	template_on_draw	-0.216184
	template_on_rest	0.0324514
	template_on_draw	-0.0712466
	template_on_rest	-0.0009198
	template_on_draw	-0.0659707
	template_on_rest	-0.0746522
	template_on_draw	-0.00732955
	template_on_rest	0.0513745
	template_on_draw	0.00977954
	template_on_rest	0.141637
	template_on_draw	-0.0359473
	template_on_rest	-0.0649811
	template_on_draw	-0.0605485
	template_on_rest	0.0243926
	template_on_draw	-0.00433471
	template_on_rest	0.031306
	template_on_draw	-0.027597
	template_on_rest	-0.144067
	template_on_draw	-0.0769141
	template_on_rest	-0.0927238
	template_on_draw	-0.111614
	template_on_rest	-0.128632
	template_on_draw	-0.155098
	template_on_rest	-0.0712681
	template_on_draw	-0.144084
	template_on_rest	-0.0169981
	template_on_draw	-0.152146
	template_on_rest	-0.154111
	template_on_draw	-0.132794
	template_on_rest	-0.0646882
	template_on_draw	-0.127076
	template_on_rest	-0.112501
	template_on_draw	-0.129524
	template_on_rest	0.0728061
	template_on_draw	-0.0282486
	template_on_rest	-0.123909
	template_on_draw	-0.0610422
	template_on_rest	-0.14258
	template_on_draw	-0.0813023
	template_on_rest	-0.00739377
	template_on_draw	-0.0204453
	template_on_rest	-0.157981
	template_on_draw	-0.0643587
	template_on_rest	0.133577
	template_on_draw	-0.0404162
	template_on_rest	-0.0943824
	template_on_draw	-0.0463623
	template_on_rest	-0.0164584
	template_on_draw	-0.0205723
	template_on_rest	-0.0761836
	template_on_draw	-0.0903129
	template_on_rest	-0.203275
	template_on_draw	0.00374852
	template_on_rest	-0.0784155
	template_on_draw	-0.107108
	template_on_rest	0.304684
	template_on_draw
	template_on_rest	0.292967
	template_on_draw
	template_on_rest
	template_on_draw
	template_on_rest	0.49634
	template_on_draw
	template_on_rest	0.333397
	template_on_draw
	template_on_rest	0.258304
	template_on_draw
	template_on_rest	0.383134
	template_on_draw	0.0887234
	template_on_rest	0.267654
	template_on_draw
	template_on_rest	-0.549956
	template_on_draw	-0.506893
	template_on_rest	-0.464377
	template_on_draw	-0.511158
	template_on_rest	-0.508481
	template_on_draw	-0.577986
	template_on_rest	-0.486367
	template_on_draw	-0.55038
	template_on_rest	-0.552254
	template_on_draw	-0.559757
	template_on_rest	-0.531997
	template_on_draw	-0.538512
	template_on_rest	-0.516096
	template_on_draw	-0.53766
	template_on_rest	-0.472189
	template_on_draw	-0.527428
	template_on_rest	-0.466821
	template_on_draw	-0.533748
	template_on_rest	-0.540251
	template_on_draw	-0.544415
	template_on_rest	-0.51621
	template_on_draw	-0.533256
	template_on_rest	-0.447364
	template_on_draw	-0.515765
	template_on_rest	-0.202977
	template_on_draw	-0.109844
	template_on_rest	-0.104746
	template_on_draw	-0.178299
	template_on_rest	-0.211965
	template_on_draw	-0.163065
	template_on_rest	-0.397862
	template_on_draw	-0.363981
	template_on_rest	-0.357776
	template_on_draw	-0.387935
	template_on_rest	-0.391345
	template_on_draw	-0.332911
	template_on_rest	-0.453343
	template_on_draw	-0.378499
	template_on_rest	-0.463303
	template_on_draw	-0.359214
	template_on_rest	-0.38451
	template_on_draw	-0.383167
	template_on_rest	-0.407223
	template_on_draw	-0.348612
	template_on_rest	-0.393951
	template_on_draw	-0.364214
	template_on_rest	-0.289076
	template_on_draw	-0.33005
	template_on_rest	-0.368909
	template_on_draw	-0.375517
	template_on_rest	-0.0786914
	template_on_draw	-0.165653
	template_on_rest	-0.139803
	template_on_draw	-0.186513
	template_on_rest	-0.190096
	template_on_draw	-0.155049
	template_on_rest	-0.16386
	template_on_draw	-0.162936
	template_on_rest	-0.192544
	template_on_draw	-0.174959
	template_on_rest	-0.145259
	template_on_draw	-0.142806
	template_on_rest	-0.168188
	template_on_draw	-0.130453
	template_on_rest	-0.158421
	template_on_draw	-0.191463
	template_on_rest	-0.108159
	template_on_draw	-0.185264
	template_on_rest	-0.128008
	template_on_draw	-0.182795
	template_on_rest	-0.405255
	template_on_draw	-0.397003
	template_on_rest	-0.386679
	template_on_draw	-0.366654
	template_on_rest	-0.396929
	template_on_draw	-0.380141
	template_on_rest	-0.411274
	template_on_draw	-0.395127
	template_on_rest	-0.39316
	template_on_draw	-0.399681
	template_on_rest	-0.324182
	template_on_draw	-0.387892
	template_on_rest	-0.404364
	template_on_draw	-0.368377
	template_on_rest	-0.307529
	template_on_draw	-0.421178
	template_on_rest	-0.369707
	template_on_draw	-0.409069
	template_on_rest	-0.429457
	template_on_draw	-0.444489
	template_on_rest	-0.126907
	template_on_draw	-0.153114
	template_on_rest	-0.0806289
	template_on_draw	-0.0949239
	template_on_rest	-0.0925809
	template_on_draw	-0.1648
	template_on_rest	-0.133753
	template_on_draw	-0.111209
	template_on_rest	-0.068733
	template_on_draw	-0.0683959
	template_on_rest	-0.122726
	template_on_draw	-0.120326
	template_on_rest	-0.113409
	template_on_draw	-0.0240749
	template_on_rest	-0.189847
	template_on_draw	-0.0867527
	template_on_rest	-0.0450975
	template_on_draw	-0.099741
	template_on_rest	-0.0608613
	template_on_draw	-0.175398
	template_on_rest	-0.00495883
	template_on_draw	-0.151804
	template_on_rest	-0.166842
	template_on_draw	-0.180247
	template_on_rest	-0.170672
	template_on_draw	-0.170201
	template_on_rest	-0.236169
	template_on_draw	-0.136925
	template_on_rest	-0.154267
	template_on_draw	-0.117305
	template_on_rest	-0.135365
	template_on_draw	-0.136766
	template_on_rest	-0.0638798
	template_on_draw	-0.173576
	template_on_rest	-0.0640513
	template_on_draw	-0.139959
	template_on_rest	-0.197263
	template_on_draw	-0.130184
	template_on_rest	0.0199633
	template_on_draw	-0.150885
	template_on_rest	0.106294
	template_on_draw	0.0699902
	template_on_rest	0.101535
	template_on_draw	0.0439721
	template_on_rest	0.0210351
	template_on_draw	0.0278079
	template_on_rest	0.184959
	template_on_draw	-0.0116563
	template_on_rest	0.0762048
	template_on_draw	0.0139729
	template_on_rest	0.102531
	template_on_draw
	template_on_rest	0.0350275
	template_on_draw	-0.0439236
	template_on_rest	0.112765
	template_on_draw	0.0895255
	template_on_rest	0.0917458
	template_on_draw	-0.0314594
	template_on_rest	0.0125249
	template_on_draw	0.0296968
	template_on_rest	-0.16206
	template_on_draw	-0.114542
	template_on_rest	-0.0814294
	template_on_draw	-0.0608331
	template_on_rest	-0.136743
	template_on_draw	-0.0457478
	template_on_rest	0.0648152
	template_on_draw	-0.0886836
	template_on_rest	-0.0930195
	template_on_draw	-0.101574
	template_on_rest	0.000653031
	template_on_draw	-0.104726
	template_on_rest	-0.029096
	template_on_draw	-0.081965
	template_on_rest	-0.144266
	template_on_draw	-0.0405504
	template_on_rest	0.14656
	template_on_draw	-0.0898353
	template_on_rest	-0.115505
	template_on_draw	-0.0798899
	template_on_rest	0.210185
	template_on_draw	0.16289
	template_on_rest	0.233894
	template_on_draw	0.116024
	template_on_rest	0.173823
	template_on_draw	0.145295
	template_on_rest	0.168146
	template_on_draw	0.193919
	template_on_rest	0.138612
	template_on_draw	0.138307
	template_on_rest	0.177941
	template_on_draw	0.108487
	template_on_rest	0.156231
	template_on_draw	0.14477
	template_on_rest	0.119349
	template_on_draw	0.20896
	template_on_rest
	template_on_draw	0.149088
	template_on_rest	0.271086
	template_on_draw	0.129026
	template_on_rest	0.143599
	template_on_draw	0.151332
	template_on_rest	0.0834607
	template_on_draw	0.145881
	template_on_rest	0.188761
	template_on_draw	0.131922
	template_on_rest	0.141216
	template_on_draw	0.132396
	template_on_rest	0.168236
	template_on_draw	0.128317
	template_on_rest	0.175074
	template_on_draw	0.149849
	template_on_rest	0.148169
	template_on_draw	0.122646
	template_on_rest	0.169788
	template_on_draw	0.147903
	template_on_rest	0.169264
	template_on_draw	0.143211
	template_on_rest	0.138812
	template_on_draw	0.145908

## Sheet: F5a
Figure 5a	condition	time	mean	standard error of the mean
	free_off	-0.25	-0.023103	0.00624773
	free_off	-0.24	-0.0225491	0.00616268
	free_off	-0.23	-0.0221755	0.00606816
	free_off	-0.22	-0.0218877	0.00596949
	free_off	-0.21	-0.0215406	0.00586641
	free_off	-0.2	-0.0209978	0.00575322
	free_off	-0.19	-0.0201874	0.00562418
	free_off	-0.18	-0.0191059	0.00547735
	free_off	-0.17	-0.0177879	0.00531603
	free_off	-0.16	-0.0163073	0.00514851
	free_off	-0.15	-0.0147435	0.00498315
	free_off	-0.14	-0.0131841	0.0048217
	free_off	-0.13	-0.011721	0.00465845
	free_off	-0.12	-0.0104336	0.00448662
	free_off	-0.11	-0.00936978	0.00430515
	free_off	-0.1	-0.00852641	0.00411831
	free_off	-0.09	-0.00784007	0.00392788
	free_off	-0.08	-0.0071984	0.00372517
	free_off	-0.07	-0.00647314	0.00349025
	free_off	-0.06	-0.00556656	0.0031996
	free_off	-0.05	-0.00447806	0.00283618
	free_off	-0.04	-0.00329258	0.00239398
	free_off	-0.03	-0.00213504	0.00187615
	free_off	-0.02	-0.00114548	0.00129249
	free_off	-0.01	-0.00042222	0.000659245
	free_off	0	0	0
	free_off	0.01	0.000157996	0.000655991
	free_off	0.02	0.000141121	0.00127844
	free_off	0.03	6.20744e-05	0.00184294
	free_off	0.04	2.80864e-05	0.00233675
	free_off	0.05	0.000117639	0.00275933
	free_off	0.06	0.000362058	0.00311766
	free_off	0.07	0.000734753	0.00342074
	free_off	0.08	0.00115723	0.00367789
	free_off	0.09	0.00152595	0.00390076
	free_off	0.1	0.00175098	0.0041042
	free_off	0.11	0.00178855	0.00430255
	free_off	0.12	0.00165198	0.00450272
	free_off	0.13	0.00139784	0.00470054
	free_off	0.14	0.00109762	0.00488409
	free_off	0.15	0.000812391	0.00504165
	free_off	0.16	0.000583775	0.00516885
	free_off	0.17	0.000440993	0.00527119
	free_off	0.18	0.000414056	0.00536125
	free_off	0.19	0.00053641	0.00545278
	free_off	0.2	0.000835748	0.00555441
	free_off	0.21	0.00132225	0.00566603
	free_off	0.22	0.00197521	0.00578014
	free_off	0.23	0.00274422	0.00588731
	free_off	0.24	0.00356429	0.00598225
	free_off	0.25	0.00438001	0.00606661
	template_off	-0.25	-0.0123177	0.00673347
	template_off	-0.24	-0.0126482	0.00669239
	template_off	-0.23	-0.0131174	0.00663994
	template_off	-0.22	-0.0135827	0.00656804
	template_off	-0.21	-0.0139434	0.00646999
	template_off	-0.2	-0.0141775	0.00634159
	template_off	-0.19	-0.0142848	0.00617806
	template_off	-0.18	-0.0143038	0.00597624
	template_off	-0.17	-0.014258	0.00574223
	template_off	-0.16	-0.0142064	0.00549674
	template_off	-0.15	-0.0142102	0.00526914
	template_off	-0.14	-0.0142753	0.00508519
	template_off	-0.13	-0.0143313	0.00495803
	template_off	-0.12	-0.0142157	0.00488301
	template_off	-0.11	-0.0137639	0.00484067
	template_off	-0.1	-0.012984	0.00481163
	template_off	-0.09	-0.0119448	0.00476676
	template_off	-0.08	-0.0107307	0.00466732
	template_off	-0.07	-0.00942875	0.00447354
	template_off	-0.06	-0.00809603	0.00415713
	template_off	-0.05	-0.00675445	0.00370824
	template_off	-0.04	-0.00538933	0.00313201
	template_off	-0.03	-0.00398233	0.00244523
	template_off	-0.02	-0.00254465	0.00167164
	template_off	-0.01	-0.00116407	0.000843848
	template_off	0	0	0
	template_off	0.01	0.000868184	0.000826576
	template_off	0.02	0.00142762	0.00161367
	template_off	0.03	0.00169341	0.00234333
	template_off	0.04	0.00178127	0.00300187
	template_off	0.05	0.00184581	0.00358112
	template_off	0.06	0.00202444	0.00407467
	template_off	0.07	0.00242658	0.00447342
	template_off	0.08	0.0031183	0.00476855
	template_off	0.09	0.00408196	0.00495962
	template_off	0.1	0.00523917	0.00505908
	template_off	0.11	0.00645772	0.00510164
	template_off	0.12	0.00759867	0.00513537
	template_off	0.13	0.00856026	0.00520284
	template_off	0.14	0.00927315	0.00532731
	template_off	0.15	0.00967082	0.00550912
	template_off	0.16	0.00974466	0.00572685
	template_off	0.17	0.00953411	0.00595382
	template_off	0.18	0.00914009	0.00616652
	template_off	0.19	0.00871458	0.00634898
	template_off	0.2	0.00837993	0.00649627
	template_off	0.21	0.00821233	0.00661238
	template_off	0.22	0.00823965	0.00670509
	template_off	0.23	0.0084377	0.0067835
	template_off	0.24	0.00870779	0.00685743
	template_off	0.25	0.00899476	0.00693418
	free_on	-0.25	-0.037861	0.00883988
	free_on	-0.24	-0.0365313	0.00869478
	free_on	-0.23	-0.0350108	0.00855559
	free_on	-0.22	-0.0333441	0.00841082
	free_on	-0.21	-0.0316028	0.00824849
	free_on	-0.2	-0.0298741	0.00806369
	free_on	-0.19	-0.0282326	0.00785997
	free_on	-0.18	-0.0267142	0.00764355
	free_on	-0.17	-0.0253125	0.00741664
	free_on	-0.16	-0.0239966	0.00717709
	free_on	-0.15	-0.0227374	0.00692396
	free_on	-0.14	-0.0215189	0.00666015
	free_on	-0.13	-0.0203299	0.00638814
	free_on	-0.12	-0.0191548	0.00610657
	free_on	-0.11	-0.0179745	0.00581393
	free_on	-0.1	-0.0167647	0.00551286
	free_on	-0.09	-0.0154845	0.00520705
	free_on	-0.08	-0.0140685	0.00489289
	free_on	-0.07	-0.0124423	0.00455406
	free_on	-0.06	-0.0105667	0.00416478
	free_on	-0.05	-0.00848199	0.00369919
	free_on	-0.04	-0.00631658	0.0031389
	free_on	-0.03	-0.00425082	0.00247642
	free_on	-0.02	-0.00245754	0.00171757
	free_on	-0.01	-0.00104167	0.00088202
	free_on	0	0	0
	free_on	0.01	0.00077839	0.000893092
	free_on	0.02	0.00147266	0.00176128
	free_on	0.03	0.00227405	0.00257135
	free_on	0.04	0.00333747	0.00329561
	free_on	0.05	0.00475799	0.00391498
	free_on	0.06	0.0065615	0.00442422
	free_on	0.07	0.00869585	0.00483554
	free_on	0.08	0.0110344	0.00517426
	free_on	0.09	0.013405	0.00546791
	free_on	0.1	0.0156359	0.00573761
	free_on	0.11	0.0175997	0.00599599
	free_on	0.12	0.0192356	0.0062482
	free_on	0.13	0.0205411	0.00649272
	free_on	0.14	0.0215392	0.00672399
	free_on	0.15	0.0222539	0.00693786
	free_on	0.16	0.0227112	0.00713632
	free_on	0.17	0.0229667	0.00732622
	free_on	0.18	0.0231394	0.00751343
	free_on	0.19	0.023417	0.00769906
	free_on	0.2	0.024011	0.00788113
	free_on	0.21	0.0250759	0.00805873
	free_on	0.22	0.0266267	0.00823384
	free_on	0.23	0.0284991	0.00840834
	free_on	0.24	0.0303802	0.0085786
	free_on	0.25	0.0319046	0.00873474
	template_on	-0.25	-0.0304782	0.00718631
	template_on	-0.24	-0.0285697	0.00709583
	template_on	-0.23	-0.0269027	0.00698887
	template_on	-0.22	-0.0256027	0.0068875
	template_on	-0.21	-0.024674	0.00679851
	template_on	-0.2	-0.0240173	0.00670712
	template_on	-0.19	-0.02348	0.00658829
	template_on	-0.18	-0.0228913	0.00642261
	template_on	-0.17	-0.0221371	0.00621009
	template_on	-0.16	-0.0211695	0.0059703
	template_on	-0.15	-0.0200075	0.00573485
	template_on	-0.14	-0.0188093	0.00554878
	template_on	-0.13	-0.017753	0.0054438
	template_on	-0.12	-0.0168466	0.00540735
	template_on	-0.11	-0.015927	0.00538974
	template_on	-0.1	-0.014768	0.00533487
	template_on	-0.09	-0.0132355	0.00521174
	template_on	-0.08	-0.0113296	0.00501667
	template_on	-0.07	-0.00916331	0.00475421
	template_on	-0.06	-0.00690772	0.00441634
	template_on	-0.05	-0.00475198	0.00397814
	template_on	-0.04	-0.00288774	0.00341379
	template_on	-0.03	-0.0014696	0.00271326
	template_on	-0.02	-0.000556101	0.00188698
	template_on	-0.01	-0.000107999	0.000968385
	template_on	0	0	0
	template_on	0.01	-0.000103932	0.000976889
	template_on	0.02	-0.000351628	0.00192246
	template_on	0.03	-0.000674846	0.00279404
	template_on	0.04	-0.00101836	0.00355364
	template_on	0.05	-0.00131348	0.0041734
	template_on	0.06	-0.00148369	0.00463748
	template_on	0.07	-0.0014506	0.00494479
	template_on	0.08	-0.0011503	0.0051146
	template_on	0.09	-0.000561255	0.00519141
	template_on	0.1	0.000287505	0.00523448
	template_on	0.11	0.00134884	0.00529128
	template_on	0.12	0.00255487	0.00538497
	template_on	0.13	0.00379602	0.00551775
	template_on	0.14	0.00488587	0.00568745
	template_on	0.15	0.0057152	0.00588604
	template_on	0.16	0.0062356	0.00610527
	template_on	0.17	0.00644711	0.00633586
	template_on	0.18	0.0063252	0.0065703
	template_on	0.19	0.00586687	0.00679731
	template_on	0.2	0.00512583	0.00700065
	template_on	0.21	0.00422874	0.00716268
	template_on	0.22	0.00333305	0.00727485
	template_on	0.23	0.00258226	0.00734615
	template_on	0.24	0.0020975	0.00740164
	template_on	0.25	0.00189041	0.0074713

## Sheet: 5b-top
Figure 5b (top)	condition	time	mean	standard error of the mean
	free_off	-0.25	-0.0297557	0.00415587
	free_off	-0.24	-0.0284392	0.00412968
	free_off	-0.23	-0.0273569	0.0040982
	free_off	-0.22	-0.0264095	0.00405818
	free_off	-0.21	-0.0254644	0.00400619
	free_off	-0.2	-0.0243879	0.00393931
	free_off	-0.19	-0.0230858	0.00385632
	free_off	-0.18	-0.021525	0.00375831
	free_off	-0.17	-0.0197398	0.0036483
	free_off	-0.16	-0.0178215	0.00352996
	free_off	-0.15	-0.0158948	0.00340646
	free_off	-0.14	-0.014092	0.00327978
	free_off	-0.13	-0.0125259	0.00315048
	free_off	-0.12	-0.0112649	0.00301784
	free_off	-0.11	-0.0103152	0.00288006
	free_off	-0.1	-0.00962041	0.00273465
	free_off	-0.09	-0.00908047	0.00257858
	free_off	-0.08	-0.00856974	0.00240786
	free_off	-0.07	-0.00796704	0.0022168
	free_off	-0.06	-0.00718305	0.00199808
	free_off	-0.05	-0.00618058	0.00174464
	free_off	-0.04	-0.00498261	0.00145267
	free_off	-0.03	-0.00366269	0.00112372
	free_off	-0.02	-0.00232583	0.000764739
	free_off	-0.01	-0.00107931	0.000386235
	free_off	0	0	0
	free_off	0.01	0.000887705	0.000382979
	free_off	0.02	0.00161702	0.000753357
	free_off	0.03	0.00226356	0.0011029
	free_off	0.04	0.00293092	0.00142421
	free_off	0.05	0.00372636	0.00171165
	free_off	0.06	0.00472532	0.00196275
	free_off	0.07	0.0059515	0.00217871
	free_off	0.08	0.00737356	0.00236406
	free_off	0.09	0.00891698	0.00252544
	free_off	0.1	0.0104851	0.00267021
	free_off	0.11	0.0119798	0.00280521
	free_off	0.12	0.0133178	0.0029359
	free_off	0.13	0.0144449	0.00306594
	free_off	0.14	0.015347	0.00319712
	free_off	0.15	0.0160532	0.00332961
	free_off	0.16	0.0166293	0.00346207
	free_off	0.17	0.0171713	0.00359161
	free_off	0.18	0.0177809	0.00371414
	free_off	0.19	0.0185374	0.00382525
	free_off	0.2	0.0194728	0.00392186
	free_off	0.21	0.0205614	0.00400375
	free_off	0.22	0.0217272	0.00407375
	free_off	0.23	0.0228626	0.00413631
	free_off	0.24	0.0238616	0.00419515
	free_off	0.25	0.0246555	0.0042517
	template_off	-0.25	-0.0194973	0.00366733
	template_off	-0.24	-0.0183324	0.00364228
	template_off	-0.23	-0.0174117	0.00361071
	template_off	-0.22	-0.0167047	0.0035668
	template_off	-0.21	-0.0161396	0.00350667
	template_off	-0.2	-0.0156338	0.003429
	template_off	-0.19	-0.0151364	0.00333473
	template_off	-0.18	-0.0146001	0.00322588
	template_off	-0.17	-0.0139848	0.00310614
	template_off	-0.16	-0.0132771	0.00298232
	template_off	-0.15	-0.0125061	0.00286445
	template_off	-0.14	-0.0117072	0.00276294
	template_off	-0.13	-0.0109271	0.00268428
	template_off	-0.12	-0.0101996	0.0026269
	template_off	-0.11	-0.00954651	0.00258098
	template_off	-0.1	-0.00897423	0.00253225
	template_off	-0.09	-0.00847958	0.00246687
	template_off	-0.08	-0.00801556	0.00237228
	template_off	-0.07	-0.00750432	0.00223832
	template_off	-0.06	-0.00686713	0.0020576
	template_off	-0.05	-0.00604709	0.00182556
	template_off	-0.04	-0.00503342	0.00154134
	template_off	-0.03	-0.00385013	0.00120728
	template_off	-0.02	-0.00255975	0.000830733
	template_off	-0.01	-0.00124572	0.000423638
	template_off	0	0	0
	template_off	0.01	0.00107399	0.000424197
	template_off	0.02	0.00192216	0.000833034
	template_off	0.03	0.00254636	0.00121288
	template_off	0.04	0.00299073	0.00155242
	template_off	0.05	0.00332104	0.00184273
	template_off	0.06	0.00359402	0.0020784
	template_off	0.07	0.00388473	0.00225693
	template_off	0.08	0.00427414	0.00238112
	template_off	0.09	0.00482079	0.00246117
	template_off	0.1	0.00553151	0.00251432
	template_off	0.11	0.00637887	0.00256022
	template_off	0.12	0.00729149	0.00261587
	template_off	0.13	0.0081744	0.00269134
	template_off	0.14	0.00893736	0.00278851
	template_off	0.15	0.00951949	0.00290323
	template_off	0.16	0.00989644	0.00302892
	template_off	0.17	0.0101145	0.00315791
	template_off	0.18	0.01027	0.00328265
	template_off	0.19	0.010471	0.00339629
	template_off	0.2	0.0108059	0.00349305
	template_off	0.21	0.0113097	0.00356958
	template_off	0.22	0.0119684	0.00362541
	template_off	0.23	0.0127169	0.00366413
	template_off	0.24	0.0134579	0.00369166
	template_off	0.25	0.014104	0.00371405
	free_on	-0.25	-0.0326624	0.00407861
	free_on	-0.24	-0.0315183	0.00403316
	free_on	-0.23	-0.0304695	0.00398386
	free_on	-0.22	-0.0294221	0.0039314
	free_on	-0.21	-0.0282776	0.00387583
	free_on	-0.2	-0.0269545	0.00381596
	free_on	-0.19	-0.0254003	0.00374969
	free_on	-0.18	-0.0235977	0.00367505
	free_on	-0.17	-0.0215709	0.00359119
	free_on	-0.16	-0.0193894	0.00349875
	free_on	-0.15	-0.017165	0.00339947
	free_on	-0.14	-0.0150361	0.00329525
	free_on	-0.13	-0.0131371	0.0031873
	free_on	-0.12	-0.0115596	0.00307566
	free_on	-0.11	-0.010332	0.00295936
	free_on	-0.1	-0.00941349	0.00283618
	free_on	-0.09	-0.00870669	0.00270182
	free_on	-0.08	-0.00808289	0.00254894
	free_on	-0.07	-0.00741464	0.00236738
	free_on	-0.06	-0.00660612	0.00214637
	free_on	-0.05	-0.005616	0.00187844
	free_on	-0.04	-0.00446679	0.00156266
	free_on	-0.03	-0.00323425	0.00120549
	free_on	-0.02	-0.00202005	0.000818204
	free_on	-0.01	-0.000921355	0.000412973
	free_on	0	0	0
	free_on	0.01	0.000741483	0.000412231
	free_on	0.02	0.0013678	0.000814613
	free_on	0.03	0.00199737	0.00119571
	free_on	0.04	0.00277089	0.00154278
	free_on	0.05	0.00381045	0.00184523
	free_on	0.06	0.00518085	0.00209813
	free_on	0.07	0.006868	0.00230351
	free_on	0.08	0.00878043	0.00246906
	free_on	0.09	0.0107723	0.00260538
	free_on	0.1	0.01268	0.00272356
	free_on	0.11	0.0143613	0.0028337
	free_on	0.12	0.0157297	0.00294411
	free_on	0.13	0.0167695	0.00306045
	free_on	0.14	0.0175277	0.00318502
	free_on	0.15	0.0180911	0.00331647
	free_on	0.16	0.0185598	0.00345042
	free_on	0.17	0.0190262	0.00358091
	free_on	0.18	0.0195604	0.00370217
	free_on	0.19	0.0202043	0.00381035
	free_on	0.2	0.0209676	0.00390456
	free_on	0.21	0.0218253	0.00398663
	free_on	0.22	0.0227249	0.00405937
	free_on	0.23	0.023603	0.00412458
	free_on	0.24	0.0243999	0.00418248
	free_on	0.25	0.0250757	0.00423286
	template_on	-0.25	-0.0230041	0.00361708
	template_on	-0.24	-0.0221081	0.00358973
	template_on	-0.23	-0.0210655	0.00355653
	template_on	-0.22	-0.0198576	0.00351227
	template_on	-0.21	-0.0185402	0.00345344
	template_on	-0.2	-0.0172493	0.00338016
	template_on	-0.19	-0.0161283	0.00329471
	template_on	-0.18	-0.0152939	0.00319994
	template_on	-0.17	-0.0147826	0.00309871
	template_on	-0.16	-0.0145684	0.00299505
	template_on	-0.15	-0.0145766	0.0028956
	template_on	-0.14	-0.0146635	0.00280925
	template_on	-0.13	-0.0146668	0.00274372
	template_on	-0.12	-0.0144433	0.00269999
	template_on	-0.11	-0.0138874	0.00266889
	template_on	-0.1	-0.0129355	0.00263307
	template_on	-0.09	-0.011579	0.00257374
	template_on	-0.08	-0.00989553	0.00247716
	template_on	-0.07	-0.00803165	0.00233637
	template_on	-0.06	-0.0061623	0.00214827
	template_on	-0.05	-0.00444269	0.00190972
	template_on	-0.04	-0.00298639	0.0016177
	template_on	-0.03	-0.0018507	0.00127236
	template_on	-0.02	-0.00102529	0.000878893
	template_on	-0.01	-0.000446438	0.000449113
	template_on	0	0	0
	template_on	0.01	0.000443213	0.000448691
	template_on	0.02	0.00097852	0.000876935
	template_on	0.03	0.00164912	0.00126789
	template_on	0.04	0.00244075	0.00161115
	template_on	0.05	0.00326278	0.00190325
	template_on	0.06	0.00400825	0.00214398
	template_on	0.07	0.0045927	0.00233361
	template_on	0.08	0.00500852	0.00247262
	template_on	0.09	0.00527592	0.0025656
	template_on	0.1	0.00542359	0.00262362
	template_on	0.11	0.00553508	0.00266263
	template_on	0.12	0.00571374	0.00270019
	template_on	0.13	0.00604309	0.00275087
	template_on	0.14	0.00657709	0.00282194
	template_on	0.15	0.00734944	0.00291182
	template_on	0.16	0.00836397	0.00301375
	template_on	0.17	0.00956366	0.00312164
	template_on	0.18	0.010843	0.00323157
	template_on	0.19	0.0120774	0.00334021
	template_on	0.2	0.0131589	0.00344267
	template_on	0.21	0.0140178	0.00353274
	template_on	0.22	0.0146281	0.00360571
	template_on	0.23	0.0150097	0.0036606
	template_on	0.24	0.0152162	0.00370092
	template_on	0.25	0.015335	0.00373302

## Sheet: 5b-bottom
Figure 5b(bottom)	condition	time	mean	standard error of the mean
	free_off	-0.25	-0.016649	0.00645522
	free_off	-0.24	-0.015627	0.00639507
	free_off	-0.23	-0.0147832	0.00629903
	free_off	-0.22	-0.0140705	0.00616656
	free_off	-0.21	-0.0134431	0.00600953
	free_off	-0.2	-0.0128654	0.00584267
	free_off	-0.19	-0.0123081	0.00567329
	free_off	-0.18	-0.0117701	0.00549989
	free_off	-0.17	-0.011285	0.00531752
	free_off	-0.16	-0.010886	0.00512338
	free_off	-0.15	-0.0105865	0.00492192
	free_off	-0.14	-0.0103776	0.0047255
	free_off	-0.13	-0.010228	0.00454745
	free_off	-0.12	-0.0100821	0.00438964
	free_off	-0.11	-0.00987659	0.00423715
	free_off	-0.1	-0.00957599	0.00406784
	free_off	-0.09	-0.00917304	0.00386228
	free_off	-0.08	-0.00866527	0.00360899
	free_off	-0.07	-0.00804305	0.00330768
	free_off	-0.06	-0.00728679	0.00296557
	free_off	-0.05	-0.00637085	0.00258812
	free_off	-0.04	-0.0052777	0.00217213
	free_off	-0.03	-0.00401961	0.0017078
	free_off	-0.02	-0.00265146	0.00118734
	free_off	-0.01	-0.00127018	0.000613027
	free_off	0	0	0
	free_off	0.01	0.00103746	0.000627331
	free_off	0.02	0.0017601	0.00124289
	free_off	0.03	0.00215158	0.00182572
	free_off	0.04	0.00225902	0.00236145
	free_off	0.05	0.00217796	0.0028383
	free_off	0.06	0.0020301	0.00324417
	free_off	0.07	0.00194017	0.00356945
	free_off	0.08	0.00200228	0.00381442
	free_off	0.09	0.00229707	0.00399344
	free_off	0.1	0.00288697	0.00413438
	free_off	0.11	0.00378979	0.00427143
	free_off	0.12	0.00500447	0.00443169
	free_off	0.13	0.00648025	0.00462625
	free_off	0.14	0.00812858	0.00484814
	free_off	0.15	0.00984134	0.00507918
	free_off	0.16	0.0114624	0.00530217
	free_off	0.17	0.0128231	0.00550753
	free_off	0.18	0.0137711	0.00569233
	free_off	0.19	0.0142059	0.00585451
	free_off	0.2	0.0141074	0.00598951
	free_off	0.21	0.0135448	0.00609322
	free_off	0.22	0.0126598	0.0061677
	free_off	0.23	0.0116279	0.00622318
	free_off	0.24	0.0106068	0.00627436
	free_off	0.25	0.00969843	0.00633401
	template_off	-0.25	-0.019195	0.00687704
	template_off	-0.24	-0.0193988	0.00685148
	template_off	-0.23	-0.0190465	0.00683582
	template_off	-0.22	-0.0181449	0.00680549
	template_off	-0.21	-0.0166973	0.0067306
	template_off	-0.2	-0.0149483	0.00660073
	template_off	-0.19	-0.0132056	0.00642222
	template_off	-0.18	-0.0117064	0.00620724
	template_off	-0.17	-0.0105732	0.0059695
	template_off	-0.16	-0.00982576	0.00572323
	template_off	-0.15	-0.00940218	0.0054843
	template_off	-0.14	-0.00913207	0.00526678
	template_off	-0.13	-0.00878941	0.00508042
	template_off	-0.12	-0.00817699	0.0049293
	template_off	-0.11	-0.00720043	0.0048123
	template_off	-0.1	-0.00600511	0.00472492
	template_off	-0.09	-0.00481807	0.00464952
	template_off	-0.08	-0.00382089	0.00455093
	template_off	-0.07	-0.00313554	0.0043876
	template_off	-0.06	-0.00277309	0.00412042
	template_off	-0.05	-0.00258908	0.00371839
	template_off	-0.04	-0.00239297	0.00316941
	template_off	-0.03	-0.00204868	0.00248634
	template_off	-0.02	-0.00149918	0.00170042
	template_off	-0.01	-0.000782593	0.000855461
	template_off	0	0	0
	template_off	0.01	0.000732583	0.000823749
	template_off	0.02	0.00131279	0.00158532
	template_off	0.03	0.00167152	0.00226795
	template_off	0.04	0.00171495	0.00287403
	template_off	0.05	0.0014729	0.00339701
	template_off	0.06	0.00110604	0.00382844
	template_off	0.07	0.00083762	0.00416507
	template_off	0.08	0.000877929	0.00441136
	template_off	0.09	0.00131145	0.00458396
	template_off	0.1	0.00209299	0.00470717
	template_off	0.11	0.00307895	0.00480735
	template_off	0.12	0.00405533	0.00491447
	template_off	0.13	0.00482439	0.00505106
	template_off	0.14	0.00526352	0.00522465
	template_off	0.15	0.00534337	0.00542901
	template_off	0.16	0.00512452	0.00565048
	template_off	0.17	0.00470093	0.00587811
	template_off	0.18	0.00423354	0.00610396
	template_off	0.19	0.00393827	0.00632039
	template_off	0.2	0.00402874	0.00651575
	template_off	0.21	0.00463723	0.00667536
	template_off	0.22	0.00575372	0.00678869
	template_off	0.23	0.00719279	0.00685911
	template_off	0.24	0.00869533	0.00690263
	template_off	0.25	0.00997908	0.00694166
	free_on	-0.25	-0.0395185	0.00889475
	free_on	-0.24	-0.0380334	0.00887235
	free_on	-0.23	-0.0369672	0.00883231
	free_on	-0.22	-0.0362313	0.00877471
	free_on	-0.21	-0.0356446	0.00870051
	free_on	-0.2	-0.0349934	0.00860617
	free_on	-0.19	-0.0340943	0.00848185
	free_on	-0.18	-0.032857	0.00831681
	free_on	-0.17	-0.0313015	0.00810721
	free_on	-0.16	-0.0295228	0.00785971
	free_on	-0.15	-0.0276474	0.00758922
	free_on	-0.14	-0.0257876	0.00731211
	free_on	-0.13	-0.0240062	0.00703891
	free_on	-0.12	-0.0223074	0.00677041
	free_on	-0.11	-0.0206481	0.00649836
	free_on	-0.1	-0.0189571	0.00620879
	free_on	-0.09	-0.0171636	0.00588417
	free_on	-0.08	-0.0152173	0.00550408
	free_on	-0.07	-0.0131054	0.00504812
	free_on	-0.06	-0.0108638	0.00450297
	free_on	-0.05	-0.00857427	0.00386979
	free_on	-0.04	-0.00634866	0.00316513
	free_on	-0.03	-0.00430538	0.00241263
	free_on	-0.02	-0.00254349	0.00163088
	free_on	-0.01	-0.0011148	0.000826942
	free_on	0	0	0
	free_on	0.01	0.000878211	0.000846708
	free_on	0.02	0.00163106	0.00169399
	free_on	0.03	0.00238215	0.00250555
	free_on	0.04	0.00322793	0.00323828
	free_on	0.05	0.00421028	0.00385836
	free_on	0.06	0.0053137	0.00435587
	free_on	0.07	0.00648221	0.00474991
	free_on	0.08	0.00764667	0.00507895
	free_on	0.09	0.00874868	0.00538024
	free_on	0.1	0.00974767	0.00567305
	free_on	0.11	0.0106091	0.00595895
	free_on	0.12	0.0112862	0.00623511
	free_on	0.13	0.0117184	0.00650349
	free_on	0.14	0.0118625	0.00676777
	free_on	0.15	0.0117392	0.00702647
	free_on	0.16	0.0114619	0.00727351
	free_on	0.17	0.0112331	0.00750485
	free_on	0.18	0.0113102	0.00772188
	free_on	0.19	0.0119375	0.00792887
	free_on	0.2	0.0132573	0.00812807
	free_on	0.21	0.0152446	0.00831623
	free_on	0.22	0.0177088	0.00848501
	free_on	0.23	0.0203624	0.00862621
	free_on	0.24	0.0229242	0.008739
	free_on	0.25	0.0252153	0.00883428
	template_on	-0.25	-0.0200807	0.00713795
	template_on	-0.24	-0.0195429	0.00710831
	template_on	-0.23	-0.0192326	0.00704325
	template_on	-0.22	-0.0189866	0.00693587
	template_on	-0.21	-0.0186565	0.00678156
	template_on	-0.2	-0.0181709	0.00658198
	template_on	-0.19	-0.01754	0.00634901
	template_on	-0.18	-0.0168394	0.00609931
	template_on	-0.17	-0.0161276	0.00584732
	template_on	-0.16	-0.0154654	0.0056053
	template_on	-0.15	-0.0148818	0.00539127
	template_on	-0.14	-0.0143871	0.00523202
	template_on	-0.13	-0.0139064	0.00514808
	template_on	-0.12	-0.013288	0.005137
	template_on	-0.11	-0.0123618	0.00516581
	template_on	-0.1	-0.0110009	0.00517846
	template_on	-0.09	-0.0092376	0.00512371
	template_on	-0.08	-0.00728109	0.00497382
	template_on	-0.07	-0.0053853	0.00471748
	template_on	-0.06	-0.00372964	0.00435018
	template_on	-0.05	-0.00239112	0.00387039
	template_on	-0.04	-0.00137113	0.00327896
	template_on	-0.03	-0.000629166	0.00257945
	template_on	-0.02	-0.000121898	0.00178213
	template_on	-0.01	9.30294e-05	0.000910201
	template_on	0	0	0
	template_on	0.01	-0.000357092	0.000904474
	template_on	0.02	-0.000841485	0.0017653
	template_on	0.03	-0.00127719	0.00255358
	template_on	0.04	-0.00143053	0.00324549
	template_on	0.05	-0.00111647	0.00382743
	template_on	0.06	-0.000272793	0.00429608
	template_on	0.07	0.0010284	0.00465426
	template_on	0.08	0.00261002	0.00490932
	template_on	0.09	0.00424133	0.0050766
	template_on	0.1	0.00573512	0.00517822
	template_on	0.11	0.00693272	0.00524623
	template_on	0.12	0.00789	0.00531026
	template_on	0.13	0.00877688	0.00539637
	template_on	0.14	0.00962167	0.00552379
	template_on	0.15	0.0104397	0.00570059
	template_on	0.16	0.0114168	0.00591776
	template_on	0.17	0.0128265	0.00615425
	template_on	0.18	0.0147827	0.006386
	template_on	0.19	0.0170799	0.0065968
	template_on	0.2	0.0194968	0.00677924
	template_on	0.21	0.0218115	0.00693353
	template_on	0.22	0.0238113	0.00706831
	template_on	0.23	0.0252945	0.00719561
	template_on	0.24	0.0261125	0.00732125
	template_on	0.25	0.0261415	0.00744495

## Sheet: F6a
Figure 6a	∆ BurstAmplitude (rest)	∆ UPDRS Hand scores
	-0.0258645	0
	0.00480151	1
	-0.00288244	3
	0.00779477	4
	-0.0362516	2
	0.0545527	0
	-0.191705	0
	0.588068	4
	0.262441	4
	-0.0263594	0
	0.175102	3
	0.0425765	4
	0.0139694	4
	-0.0817364	-1
	0.0304537	0
	-0.291387	0

## Sheet: F6b
Figure 6b	∆ BurstAmplitude (draw)	∆ UPDRS Hand scores
	0.0238851	0
	0.0589022	1
	-0.263666	0
	0.00218103	3
	0.0274257	4
	0.0138946	2
	0.0822238	0
	-0.117861	0
	0.563156	4
	0.212843	4
	-0.0532716	0
	0.204963	3
	0.0366263	4
	0.0379557	4
	0.114115	5
	-0.0099577	-1
	0.039046	0
	-0.358792	0

## Sheet: SF3
Figure 4	condition	meanBurstDuration
	free_off_rest	0.259286
	free_off_draw	0.191667
	free_off_rest	0.28
	free_off_draw	0.271
	free_off_rest	0.3525
	free_off_draw	0.2075
	free_off_rest	0.241
	free_off_draw	0.356429
	free_off_rest	0.371667
	free_off_draw	0.187
	free_off_rest	0.243333
	free_off_draw	0.41
	free_off_rest	0.239167
	free_off_draw	0.242143
	free_off_rest	0.246667
	free_off_draw	0.365833
	free_off_rest	0.28
	free_off_draw	0.2725
	free_off_rest	0.2625
	free_off_draw	0.152
	free_off_rest	0.31875
	free_off_draw	0.277222
	free_off_rest	0.395
	free_off_draw	0.235833
	free_off_rest	0.221
	free_off_draw	0.262143
	free_off_rest	0.185714
	free_off_draw	0.308333
	free_off_rest	0.282857
	free_off_draw	0.217857
	free_off_rest	0.401667
	free_off_draw	0.1925
	free_off_rest	0.36625
	free_off_draw	0.131667
	free_off_rest	0.39375
	free_off_draw	0.325
	free_off_rest	0.34
	free_off_draw	0.2275
	free_off_rest	0.3375
	free_off_draw	0.1275
	free_off_rest	0.481667
	free_off_draw	0.1525
	free_off_rest	0.195
	free_off_draw	0.266
	free_off_rest	0.219286
	free_off_draw	0.243333
	free_off_rest	0.221667
	free_off_draw	0.161667
	free_off_rest	0.19
	free_off_draw	0.326667
	free_off_rest	0.21125
	free_off_draw	0.16
	free_off_rest	0.285
	free_off_draw	0.215
	free_off_rest	0.185
	free_off_draw	0.1975
	free_off_rest	0.30625
	free_off_draw	0.227727
	free_off_rest	0.195
	free_off_draw	0.188
	free_off_rest	0.261
	free_off_draw	0.303333
	free_off_rest	0.242143
	free_off_draw	0.22
	free_off_rest	0.241429
	free_off_draw	0.187857
	free_off_rest	0.261667
	free_off_draw	0.266
	free_off_rest	0.23
	free_off_draw	0.33
	free_off_rest	0.545
	free_off_draw	0.358333
	free_off_rest	0.265
	free_off_draw	0.4025
	free_off_rest	0.335
	free_off_draw	0.268333
	free_off_rest	0.33625
	free_off_draw	0.19
	free_off_rest	0.315
	free_off_draw	0.228333
	free_off_rest	0.523333
	free_off_draw	0.485
	free_off_rest	0.27
	free_off_draw	0.205
	free_off_rest	0.155
	free_off_draw	0.23
	free_off_rest	0.245
	free_off_draw	0.215
	free_off_rest	0.272143
	free_off_draw	0.158333
	free_off_rest	0.216
	free_off_draw	0.1875
	free_off_rest	0.227143
	free_off_draw	0.2325
	free_off_rest	0.1675
	free_off_draw	0.2325
	free_off_rest	0.63
	free_off_draw	0.3
	free_off_rest	0.1975
	free_off_draw	0.263333
	free_off_rest	0.365
	free_off_draw
	free_off_rest	0.182
	free_off_draw	0.195
	free_off_rest	0.475
	free_off_draw
	free_off_rest	2.62
	free_off_draw
	free_off_rest	0.36
	free_off_draw
	free_off_rest
	free_off_draw
	free_off_rest	0.45
	free_off_draw
	free_off_rest	0.581667
	free_off_draw
	free_off_rest	0.225
	free_off_draw
	free_off_rest	0.223571
	free_off_draw	0.241429
	free_off_rest	0.289
	free_off_draw	0.241364
	free_off_rest	0.323333
	free_off_draw	0.257222
	free_off_rest	0.2375
	free_off_draw	0.236818
	free_off_rest	0.19
	free_off_draw	0.2745
	free_off_rest	0.384
	free_off_draw	0.275
	free_off_rest	0.293
	free_off_draw	0.3075
	free_off_rest	0.448333
	free_off_draw	0.26875
	free_off_rest	0.236429
	free_off_draw	0.280417
	free_off_rest	0.18625
	free_off_draw	0.309583
	free_off_rest	0.354
	free_off_draw	0.308125
	free_off_rest	0.445
	free_off_draw	0.219
	free_off_rest	0.275
	free_off_draw	0.207
	free_off_rest	0.287
	free_off_draw	0.258077
	free_off_rest	0.455
	free_off_draw	0.247381
	free_off_rest	0.6275
	free_off_draw	0.285625
	free_off_rest	0.293
	free_off_draw	0.4825
	free_off_rest	0.201
	free_off_draw	0.221
	free_off_rest	0.2275
	free_off_draw	0.226429
	free_off_rest	0.59625
	free_off_draw	0.2825
	free_off_rest	0.68875
	free_off_draw	0.162143
	free_off_rest	0.50375
	free_off_draw	0.240625
	free_off_rest	0.32
	free_off_draw	0.25125
	free_off_rest	0.21125
	free_off_draw	0.25875
	free_off_rest	0.245
	free_off_draw	0.297778
	free_off_rest	0.285
	free_off_draw	0.18375
	free_off_rest	0.201667
	free_off_draw	0.288125
	free_off_rest	0.260833
	free_off_draw	0.205
	free_off_rest	0.30125
	free_off_draw	0.281667
	free_off_rest	0.275
	free_off_draw	0.1775
	free_off_rest	0.335
	free_off_draw	0.2275
	free_off_rest	0.2
	free_off_draw	0.233333
	free_off_rest	0.41
	free_off_draw	0.17
	free_off_rest	0.309286
	free_off_draw	0.208333
	free_off_rest	0.38125
	free_off_draw	0.455
	free_off_rest	0.4475
	free_off_draw	0.1225
	free_off_rest	0.221
	free_off_draw	0.232
	free_off_rest	0.23625
	free_off_draw	0.249167
	free_off_rest	0.221667
	free_off_draw	0.175
	free_off_rest	0.21
	free_off_draw	0.266875
	free_off_rest	0.227857
	free_off_draw	0.344167
	free_off_rest	0.326667
	free_off_draw	0.215
	free_off_rest	0.209167
	free_off_draw	0.26
	free_off_rest	0.336
	free_off_draw	0.19
	free_off_rest	0.30125
	free_off_draw	0.25375
	free_off_rest	0.24125
	free_off_draw	0.43
	free_off_rest	0.19
	free_off_draw	0.231667
	free_off_rest	0.331
	free_off_draw	0.275
	free_off_rest	0.33875
	free_off_draw	0.241429
	free_off_rest	0.274
	free_off_draw	0.233
	free_off_rest	0.18125
	free_off_draw	0.223571
	free_off_rest	0.313333
	free_off_draw	0.325
	free_off_rest	0.295
	free_off_draw	0.301667
	free_off_rest	0.342
	free_off_draw	0.315
	free_off_rest	0.304
	free_off_draw	0.37875
	free_off_rest	0.24
	free_off_draw	0.206667
	free_off_rest	0.36125
	free_off_draw	0.2125
	free_off_rest	0.3
	free_off_draw	0.15
	free_off_rest	0.307
	free_off_draw	0.283333
	free_off_rest	0.233333
	free_off_draw	0.264286
	free_off_rest	0.26625
	free_off_draw	0.262857
	free_off_rest	0.27375
	free_off_draw	0.25625
	free_off_rest	0.19625
	free_off_draw	0.388333
	free_off_rest	0.34
	free_off_draw	0.285
	free_off_rest	0.211667
	free_off_draw	0.37
	free_off_rest	0.153
	free_off_draw	0.2625
	free_off_rest	0.2425
	free_off_draw
	free_off_rest	0.529
	free_off_draw
	free_off_rest	0.42
	free_off_draw	0.1
	free_off_rest	0.395
	free_off_draw
	free_off_rest	0.82
	free_off_draw
	free_off_rest	0.29
	free_off_draw
	free_off_rest	0.4675
	free_off_draw	0.235
	free_off_rest	0.53625
	free_off_draw
	free_off_rest	0.335
	free_off_draw	0.26
	free_off_rest	0.365
	free_off_draw
	free_off_rest	1.035
	free_off_draw	0.151
	free_off_rest	0.264286
	free_off_draw	0.209167
	free_off_rest	0.255
	free_off_draw	0.13
	free_off_rest	0.188125
	free_off_draw	0.18125
	free_off_rest	0.246667
	free_off_draw	0.216667
	free_off_rest	0.18
	free_off_draw	0.15
	free_off_rest	0.304
	free_off_draw	0.151667
	free_off_rest	0.29
	free_off_draw	0.23125
	free_off_rest	0.281667
	free_off_draw
	free_off_rest	0.615
	free_off_draw	0.191667
	free_off_rest	0.27375
	free_off_draw	0.26875
	free_off_rest	0.23375
	free_off_draw	0.27125
	free_off_rest	0.1975
	free_off_draw	0.296667
	free_off_rest	0.24
	free_off_draw	0.256667
	free_off_rest	0.29625
	free_off_draw	0.185
	free_off_rest	0.325833
	free_off_draw	0.232143
	free_off_rest	0.4975
	free_off_draw	0.275
	free_off_rest	0.373333
	free_off_draw	0.228
	free_off_rest	0.32125
	free_off_draw	0.25
	free_off_rest	0.195
	free_off_draw	0.2075
	free_off_rest	0.230833
	free_off_draw	0.195417
	free_off_rest	0.233333
	free_off_draw	0.216429
	free_off_rest	0.196
	free_off_draw	0.2175
	free_off_rest	0.211667
	free_off_draw	0.194
	free_off_rest	0.217
	free_off_draw	0.2425
	free_off_rest	0.24625
	free_off_draw	0.216875
	free_off_rest	0.242
	free_off_draw	0.247273
	free_off_rest	0.236429
	free_off_draw	0.2
	free_off_rest	0.242143
	free_off_draw	0.238
	free_off_rest	0.195714
	free_off_draw	0.235625
	template_off_rest	0.260625
	template_off_draw	0.258
	template_off_rest	0.240833
	template_off_draw	0.414444
	template_off_rest	0.1925
	template_off_draw	0.23
	template_off_rest	0.2
	template_off_draw	0.226667
	template_off_rest	0.239
	template_off_draw	0.265
	template_off_rest	0.33
	template_off_draw	0.306111
	template_off_rest	0.33
	template_off_draw	0.253
	template_off_rest	0.24375
	template_off_draw	0.254
	template_off_rest	0.74
	template_off_draw	0.219
	template_off_rest	0.31875
	template_off_draw	0.196
	template_off_rest	0.384167
	template_off_draw	0.2
	template_off_rest	0.268333
	template_off_draw	0.257
	template_off_rest	0.22375
	template_off_draw	0.261429
	template_off_rest	0.213333
	template_off_draw	0.395
	template_off_rest	0.32875
	template_off_draw	0.218
	template_off_rest	0.283333
	template_off_draw	0.265625
	template_off_rest	0.364286
	template_off_draw	0.271833
	template_off_rest	0.316667
	template_off_draw	0.240455
	template_off_rest	0.235
	template_off_draw	0.235
	template_off_rest	0.181667
	template_off_draw	0.233125
	template_off_rest	0.145
	template_off_draw	0.3475
	template_off_rest	0.333
	template_off_draw	0.314722
	template_off_rest	0.21
	template_off_draw	0.292059
	template_off_rest	0.458333
	template_off_draw	0.356346
	template_off_rest	0.37
	template_off_draw	0.272
	template_off_rest	0.213
	template_off_draw	0.242857
	template_off_rest	0.3825
	template_off_draw	0.275
	template_off_rest	0.38125
	template_off_draw	0.24125
	template_off_rest	0.285
	template_off_draw
	template_off_rest	0.30875
	template_off_draw	0.2025
	template_off_rest	0.1875
	template_off_draw	0.195
	template_off_rest	0.2325
	template_off_draw	0.2425
	template_off_rest	0.253333
	template_off_draw	0.27
	template_off_rest	0.265
	template_off_draw	0.193333
	template_off_rest	0.254375
	template_off_draw	0.1945
	template_off_rest	0.21
	template_off_draw	0.2225
	template_off_rest	0.218333
	template_off_draw	0.328333
	template_off_rest	0.195714
	template_off_draw	0.2325
	template_off_rest	0.27
	template_off_draw	0.255
	template_off_rest	0.249375
	template_off_draw	0.202
	template_off_rest	0.205
	template_off_draw	0.187143
	template_off_rest	0.32
	template_off_draw	0.249444
	template_off_rest	0.225
	template_off_draw
	template_off_rest	0.341
	template_off_draw	0.275
	template_off_rest	0.26375
	template_off_draw	0.228333
	template_off_rest	0.701667
	template_off_draw	0.2125
	template_off_rest	0.325
	template_off_draw	0.185
	template_off_rest	0.42
	template_off_draw	0.2325
	template_off_rest	0.61
	template_off_draw	0.166667
	template_off_rest	0.3925
	template_off_draw	0.23
	template_off_rest	0.316667
	template_off_draw	0.267778
	template_off_rest	0.2425
	template_off_draw	0.268333
	template_off_rest	0.296667
	template_off_draw	0.308421
	template_off_rest	0.3425
	template_off_draw	0.312895
	template_off_rest	0.326
	template_off_draw	0.302647
	template_off_rest	0.505
	template_off_draw	0.295714
	template_off_rest	0.187
	template_off_draw	0.221136
	template_off_rest	0.571
	template_off_draw	0.3225
	template_off_rest	0.297
	template_off_draw	0.302
	template_off_rest	0.255
	template_off_draw	0.356129
	template_off_rest	0.38
	template_off_draw
	template_off_rest	0.653333
	template_off_draw
	template_off_rest
	template_off_draw
	template_off_rest	0.52
	template_off_draw
	template_off_rest	0.763333
	template_off_draw
	template_off_rest	1.25
	template_off_draw
	template_off_rest	1.04
	template_off_draw
	template_off_rest	0.405
	template_off_draw
	template_off_rest	0.3125
	template_off_draw	0.241765
	template_off_rest	0.267
	template_off_draw	0.2315
	template_off_rest	0.307143
	template_off_draw	0.28025
	template_off_rest	0.23625
	template_off_draw	0.238421
	template_off_rest	0.5875
	template_off_draw	0.331
	template_off_rest	0.31125
	template_off_draw	0.201842
	template_off_rest	0.281
	template_off_draw	0.215
	template_off_rest	0.23375
	template_off_draw	0.2785
	template_off_rest	0.313
	template_off_draw	0.253929
	template_off_rest	0.219
	template_off_draw	0.2725
	template_off_rest	0.2175
	template_off_draw	0.256111
	template_off_rest	0.287
	template_off_draw	0.27
	template_off_rest	0.328
	template_off_draw	0.310526
	template_off_rest	0.298333
	template_off_draw	0.3
	template_off_rest	0.325
	template_off_draw	0.299792
	template_off_rest	0.32625
	template_off_draw	0.256923
	template_off_rest	0.236875
	template_off_draw	0.290833
	template_off_rest	0.166
	template_off_draw	0.285294
	template_off_rest	0.13
	template_off_draw	0.321538
	template_off_rest	0.293333
	template_off_draw	0.304375
	template_off_rest	0.495
	template_off_draw	0.243571
	template_off_rest	0.281667
	template_off_draw	0.268846
	template_off_rest	0.319167
	template_off_draw	0.254688
	template_off_rest	0.2425
	template_off_draw	0.397083
	template_off_rest	0.331
	template_off_draw	0.2455
	template_off_rest	0.328
	template_off_draw	0.259375
	template_off_rest	0.21
	template_off_draw	0.31619
	template_off_rest	0.24
	template_off_draw	0.304333
	template_off_rest	0.29875
	template_off_draw	0.23375
	template_off_rest	0.231
	template_off_draw	0.258636
	template_off_rest	0.3275
	template_off_draw	0.269
	template_off_rest	0.319167
	template_off_draw	0.2
	template_off_rest	0.14
	template_off_draw	0.26
	template_off_rest	0.273
	template_off_draw	0.243333
	template_off_rest	0.264
	template_off_draw	0.295667
	template_off_rest	0.57
	template_off_draw	0.255417
	template_off_rest	0.21625
	template_off_draw	0.291667
	template_off_rest	0.295
	template_off_draw	0.362273
	template_off_rest	0.20375
	template_off_draw	0.290357
	template_off_rest	0.206
	template_off_draw	0.267273
	template_off_rest	0.292
	template_off_draw	0.247083
	template_off_rest	0.285
	template_off_draw	0.252778
	template_off_rest	0.231
	template_off_draw	0.259643
	template_off_rest	0.27
	template_off_draw	0.229
	template_off_rest	0.342857
	template_off_draw	0.352
	template_off_rest	0.247
	template_off_draw	0.315385
	template_off_rest	0.278333
	template_off_draw	0.226429
	template_off_rest	0.422
	template_off_draw	0.271875
	template_off_rest	0.2775
	template_off_draw	0.261
	template_off_rest	0.317
	template_off_draw	0.375
	template_off_rest	0.20625
	template_off_draw	0.237143
	template_off_rest	0.303333
	template_off_draw	0.258
	template_off_rest	0.331667
	template_off_draw	0.190714
	template_off_rest	0.1475
	template_off_draw	0.2425
	template_off_rest	1.0625
	template_off_draw	0.225
	template_off_rest	0.300833
	template_off_draw	0.25625
	template_off_rest	0.31625
	template_off_draw	0.25575
	template_off_rest	0.23875
	template_off_draw	0.296842
	template_off_rest	0.360833
	template_off_draw	0.302727
	template_off_rest	0.26
	template_off_draw	0.234762
	template_off_rest	0.215
	template_off_draw	0.352353
	template_off_rest	0.166
	template_off_draw	0.249231
	template_off_rest	0.291429
	template_off_draw	0.3015
	template_off_rest	0.375
	template_off_draw	0.259
	template_off_rest	0.218333
	template_off_draw	0.282368
	template_off_rest	0.333333
	template_off_draw	0.241667
	template_off_rest	0.195
	template_off_draw	0.23
	template_off_rest	0.9425
	template_off_draw
	template_off_rest	0.6725
	template_off_draw	0.2175
	template_off_rest	0.425
	template_off_draw	0.215
	template_off_rest	0.535
	template_off_draw
	template_off_rest	0.613333
	template_off_draw
	template_off_rest	0.485
	template_off_draw
	template_off_rest	0.26375
	template_off_draw
	template_off_rest	0.5875
	template_off_draw
	template_off_rest	0.263333
	template_off_draw	0.3075
	template_off_rest	0.43
	template_off_draw	0.242143
	template_off_rest	0.338333
	template_off_draw	0.248571
	template_off_rest	0.263
	template_off_draw	0.237857
	template_off_rest	0.32625
	template_off_draw	0.226
	template_off_rest	0.2675
	template_off_draw	0.203333
	template_off_rest	0.301667
	template_off_draw	0.254
	template_off_rest	1.1225
	template_off_draw	0.228636
	template_off_rest	0.31875
	template_off_draw	0.16
	template_off_rest	0.221667
	template_off_draw	0.195833
	template_off_rest	0.28
	template_off_draw	0.294118
	template_off_rest	0.135
	template_off_draw	0.354
	template_off_rest	0.28
	template_off_draw	0.310625
	template_off_rest	0.219167
	template_off_draw	0.281818
	template_off_rest	0.28
	template_off_draw	0.316538
	template_off_rest	0.284167
	template_off_draw	0.2375
	template_off_rest	0.205
	template_off_draw	0.395
	template_off_rest	0.385
	template_off_draw	0.2725
	template_off_rest	0.2575
	template_off_draw	0.317
	template_off_rest	0.289286
	template_off_draw	0.33
	template_off_rest	0.211429
	template_off_draw	0.213667
	template_off_rest	0.205
	template_off_draw	0.2465
	template_off_rest	0.216667
	template_off_draw	0.2015
	template_off_rest	0.2375
	template_off_draw	0.222692
	template_off_rest	0.19
	template_off_draw	0.23
	template_off_rest	0.205
	template_off_draw	0.212857
	template_off_rest	0.237143
	template_off_draw	0.230909
	template_off_rest	0.204286
	template_off_draw	0.236667
	template_off_rest	0.183
	template_off_draw	0.190417
	template_off_rest	0.248
	template_off_draw	0.216538
	free_on_rest	0.242
	free_on_draw	0.237143
	free_on_rest	0.329167
	free_on_draw	0.378333
	free_on_rest	0.201667
	free_on_draw	0.20625
	free_on_rest	0.341667
	free_on_draw	0.354444
	free_on_rest	0.397
	free_on_draw	0.178636
	free_on_rest	0.216667
	free_on_draw	0.329375
	free_on_rest	0.30375
	free_on_draw	0.2125
	free_on_rest	0.168333
	free_on_draw	0.275833
	free_on_rest	0.166
	free_on_draw	0.177143
	free_on_rest	0.292857
	free_on_draw	0.2525
	free_on_rest	0.16625
	free_on_draw	0.393571
	free_on_rest	0.17625
	free_on_draw	0.225
	free_on_rest	0.204167
	free_on_draw	0.202143
	free_on_rest	0.3225
	free_on_draw	0.316429
	free_on_rest	0.18
	free_on_draw	0.238571
	free_on_rest	0.208
	free_on_draw	0.21875
	free_on_rest	0.361
	free_on_draw	0.2
	free_on_rest	0.255
	free_on_draw	0.186
	free_on_rest	0.22
	free_on_draw	0.214375
	free_on_rest	0.326
	free_on_draw	0.237
	free_on_rest	0.286
	free_on_draw	0.26
	free_on_rest	0.285
	free_on_draw	0.337
	free_on_rest	0.199
	free_on_draw	0.23
	free_on_rest	0.34875
	free_on_draw	0.355
	free_on_rest	0.207778
	free_on_draw	0.388333
	free_on_rest	0.318333
	free_on_draw	0.32875
	free_on_rest	0.2825
	free_on_draw	0.15
	free_on_rest	0.285833
	free_on_draw	0.181667
	free_on_rest	0.280714
	free_on_draw	0.146667
	free_on_rest	0.353333
	free_on_draw	0.2375
	free_on_rest	0.198
	free_on_draw	0.17875
	free_on_rest	0.17
	free_on_draw	0.205
	free_on_rest	0.252
	free_on_draw	0.192
	free_on_rest	0.336
	free_on_draw	0.235
	free_on_rest	0.3225
	free_on_draw	0.175
	free_on_rest	0.746667
	free_on_draw	0.371667
	free_on_rest	0.22625
	free_on_draw	0.4475
	free_on_rest	0.378
	free_on_draw	0.1475
	free_on_rest	0.26625
	free_on_draw	0.248333
	free_on_rest	0.299
	free_on_draw	0.355
	free_on_rest	0.392
	free_on_draw	0.25125
	free_on_rest	0.2125
	free_on_draw	0.175
	free_on_rest	0.2525
	free_on_draw	0.303571
	free_on_rest	0.195
	free_on_draw	0.232778
	free_on_rest	0.32
	free_on_draw	0.23
	free_on_rest	0.276667
	free_on_draw	0.32625
	free_on_rest	0.278
	free_on_draw	0.285357
	free_on_rest	0.424286
	free_on_draw	0.440625
	free_on_rest	0.245
	free_on_draw	0.340417
	free_on_rest	0.145
	free_on_draw	0.212143
	free_on_rest	0.24625
	free_on_draw	0.614286
	free_on_rest	0.255
	free_on_draw	0.322727
	free_on_rest	0.465
	free_on_draw
	free_on_rest	0.344
	free_on_draw	0.195
	free_on_rest	0.25375
	free_on_draw	0.242083
	free_on_rest	0.363333
	free_on_draw	0.250833
	free_on_rest	0.264375
	free_on_draw	0.340833
	free_on_rest	0.2525
	free_on_draw	0.2775
	free_on_rest	0.418333
	free_on_draw	0.268333
	free_on_rest	0.43625
	free_on_draw	0.237857
	free_on_rest	0.233333
	free_on_draw	0.281818
	free_on_rest	0.26875
	free_on_draw	0.256538
	free_on_rest	0.3025
	free_on_draw	0.316875
	free_on_rest	0.23375
	free_on_draw	0.235625
	free_on_rest	0.23
	free_on_draw	0.333636
	free_on_rest	0.39125
	free_on_draw	0.316
	free_on_rest	0.2
	free_on_draw	0.306429
	free_on_rest	0.295
	free_on_draw	0.235
	free_on_rest	0.23
	free_on_draw	0.238929
	free_on_rest	0.28
	free_on_draw	0.204583
	free_on_rest	0.249
	free_on_draw	0.310625
	free_on_rest	0.421667
	free_on_draw	0.275
	free_on_rest	0.23875
	free_on_draw	0.360625
	free_on_rest	0.388571
	free_on_draw	0.2715
	free_on_rest	0.266429
	free_on_draw	0.285
	free_on_rest	0.252
	free_on_draw	0.268125
	free_on_rest	0.28
	free_on_draw	0.279333
	free_on_rest	0.389
	free_on_draw	0.253333
	free_on_rest	0.249
	free_on_draw	0.2725
	free_on_rest	0.23
	free_on_draw	0.295
	free_on_rest	0.466667
	free_on_draw	0.18375
	free_on_rest	0.351667
	free_on_draw	0.24
	free_on_rest	0.305
	free_on_draw	0.205
	free_on_rest	0.28
	free_on_draw	0.16625
	free_on_rest	0.321
	free_on_draw	0.306429
	free_on_rest	0.302
	free_on_draw	0.237778
	free_on_rest	0.177
	free_on_draw	0.1975
	free_on_rest	0.214
	free_on_draw	0.311667
	free_on_rest	0.3575
	free_on_draw	0.231667
	free_on_rest	0.24875
	free_on_draw	0.254167
	free_on_rest	0.456667
	free_on_draw	0.169286
	free_on_rest	0.243333
	free_on_draw	0.30875
	free_on_rest	0.252
	free_on_draw	0.27
	free_on_rest	0.311667
	free_on_draw	0.345
	free_on_rest	0.244
	free_on_draw	0.385
	free_on_rest	0.263
	free_on_draw	0.271667
	free_on_rest	0.381667
	free_on_draw	0.267143
	free_on_rest	0.196
	free_on_draw	0.333333
	free_on_rest	0.286429
	free_on_draw	0.201
	free_on_rest	0.2425
	free_on_draw	0.2675
	free_on_rest	0.295
	free_on_draw	0.485
	free_on_rest	0.243333
	free_on_draw	0.258333
	free_on_rest	0.323
	free_on_draw	0.36375
	free_on_rest	0.377
	free_on_draw	0.362
	free_on_rest	0.325
	free_on_draw	0.437
	free_on_rest	0.31125
	free_on_draw	0.239375
	free_on_rest	0.383333
	free_on_draw	0.329286
	free_on_rest	0.293333
	free_on_draw	0.255
	free_on_rest	0.206667
	free_on_draw	0.247857
	free_on_rest	0.455
	free_on_draw	0.24
	free_on_rest	0.125
	free_on_draw	0.292857
	free_on_rest	0.47375
	free_on_draw	0.331111
	free_on_rest	0.287
	free_on_draw	0.265714
	free_on_rest	0.365
	free_on_draw	0.199
	free_on_rest	0.235
	free_on_draw	0.279545
	free_on_rest	0.214
	free_on_draw	0.317
	free_on_rest	0.2325
	free_on_draw	0.2525
	free_on_rest	0.255833
	free_on_draw	0.267143
	free_on_rest	0.25
	free_on_draw	0.251667
	free_on_rest	0.195
	free_on_draw
	free_on_rest	0.27
	free_on_draw	0.301667
	free_on_rest	0.343333
	free_on_draw	0.125
	free_on_rest	0.355
	free_on_draw	0.201
	free_on_rest	0.388333
	free_on_draw	0.286667
	free_on_rest	0.353333
	free_on_draw	0.15
	free_on_rest	0.327857
	free_on_draw	0.17625
	free_on_rest	0.41125
	free_on_draw	0.2575
	free_on_rest	0.32125
	free_on_draw	0.215
	free_on_rest	0.23625
	free_on_draw	0.244
	free_on_rest	0.3325
	free_on_draw	0.373571
	free_on_rest	0.50875
	free_on_draw	0.1375
	free_on_rest	0.3
	free_on_draw	0.243
	free_on_rest	0.23875
	free_on_draw	0.20625
	free_on_rest	0.265
	free_on_draw	0.24125
	free_on_rest	0.625
	free_on_draw	0.1925
	free_on_rest	0.202143
	free_on_draw	0.181667
	free_on_rest	0.268333
	free_on_draw	0.273333
	free_on_rest	0.198333
	free_on_draw
	free_on_rest	0.3275
	free_on_draw	0.165
	free_on_rest	0.38125
	free_on_draw	0.2425
	free_on_rest	0.235
	free_on_draw	0.17
	free_on_rest	0.313333
	free_on_draw	0.212222
	free_on_rest	0.333571
	free_on_draw	0.311667
	free_on_rest	0.27
	free_on_draw	0.171
	free_on_rest	0.315
	free_on_draw	0.306667
	free_on_rest	0.388333
	free_on_draw	0.355
	free_on_rest	0.161667
	free_on_draw	0.257273
	free_on_rest	0.219
	free_on_draw	0.238333
	free_on_rest	0.255714
	free_on_draw	0.206111
	free_on_rest	0.2825
	free_on_draw	0.250556
	free_on_rest	0.209167
	free_on_draw	0.277143
	free_on_rest	0.27
	free_on_draw	0.228889
	free_on_rest	0.237143
	free_on_draw	0.222
	free_on_rest	0.315
	free_on_draw	0.274167
	free_on_rest	0.236
	free_on_draw	0.270625
	free_on_rest	0.235
	free_on_draw	0.293333
	template_on_rest	0.173333
	template_on_draw	0.34
	template_on_rest	0.244167
	template_on_draw	0.2135
	template_on_rest	0.45375
	template_on_draw	0.259375
	template_on_rest	0.325
	template_on_draw	0.280556
	template_on_rest	0.19
	template_on_draw	0.242273
	template_on_rest	0.32
	template_on_draw	0.3075
	template_on_rest	0.285
	template_on_draw	0.2725
	template_on_rest	0.20375
	template_on_draw	0.309444
	template_on_rest	0.2075
	template_on_draw	0.2225
	template_on_rest	0.28
	template_on_draw	0.177727
	template_on_rest	0.265625
	template_on_draw	0.259091
	template_on_rest	0.221875
	template_on_draw	0.235714
	template_on_rest	0.209
	template_on_draw	0.183571
	template_on_rest	0.246667
	template_on_draw	0.215909
	template_on_rest	0.204167
	template_on_draw	0.2845
	template_on_rest	0.34
	template_on_draw	0.21
	template_on_rest	0.184167
	template_on_draw	0.26375
	template_on_rest	0.271667
	template_on_draw	0.221
	template_on_rest	0.291667
	template_on_draw	0.227
	template_on_rest	0.2625
	template_on_draw	0.330769
	template_on_rest	0.236875
	template_on_draw	0.330714
	template_on_rest	0.214
	template_on_draw	0.325769
	template_on_rest	0.186
	template_on_draw	0.405769
	template_on_rest	0.26
	template_on_draw	0.380714
	template_on_rest	0.21
	template_on_draw	0.407083
	template_on_rest	0.37
	template_on_draw	0.230909
	template_on_rest	0.416667
	template_on_draw	0.30625
	template_on_rest	0.2725
	template_on_draw	0.251
	template_on_rest	0.184
	template_on_draw	0.25
	template_on_rest	0.378
	template_on_draw	0.285
	template_on_rest	0.31
	template_on_draw	0.207143
	template_on_rest	0.185
	template_on_draw	0.26
	template_on_rest	0.252
	template_on_draw	0.24375
	template_on_rest	0.2975
	template_on_draw	0.349167
	template_on_rest	0.305
	template_on_draw	0.2275
	template_on_rest	0.24
	template_on_draw	0.16
	template_on_rest	0.204167
	template_on_draw	0.1425
	template_on_rest	0.2375
	template_on_draw	0.2125
	template_on_rest	0.413333
	template_on_draw	0.244286
	template_on_rest	0.3975
	template_on_draw	0.185833
	template_on_rest	0.1575
	template_on_draw	0.1625
	template_on_rest	0.326667
	template_on_draw	0.184
	template_on_rest	0.262857
	template_on_draw	0.195
	template_on_rest	0.299
	template_on_draw	0.511786
	template_on_rest	0.426
	template_on_draw	0.270385
	template_on_rest	0.285
	template_on_draw	0.294
	template_on_rest	0.26
	template_on_draw	0.250417
	template_on_rest	0.384167
	template_on_draw	0.205
	template_on_rest	0.224
	template_on_draw	0.2645
	template_on_rest	0.285
	template_on_draw	0.249286
	template_on_rest	0.495
	template_on_draw	0.382857
	template_on_rest	0.762
	template_on_draw	0.385
	template_on_rest	0.2225
	template_on_draw	0.237083
	template_on_rest	0.165
	template_on_draw	0.227692
	template_on_rest	0.39625
	template_on_draw	0.392619
	template_on_rest	0.285
	template_on_draw	0.264091
	template_on_rest	0.430833
	template_on_draw	0.327241
	template_on_rest	0.311667
	template_on_draw	0.28881
	template_on_rest	0.345
	template_on_draw	0.3455
	template_on_rest	0.26375
	template_on_draw	0.274583
	template_on_rest	0.1225
	template_on_draw	0.302222
	template_on_rest	0.258333
	template_on_draw	0.208571
	template_on_rest	0.3
	template_on_draw
	template_on_rest	0.38
	template_on_draw
	template_on_rest
	template_on_draw
	template_on_rest	1.62
	template_on_draw
	template_on_rest	0.45375
	template_on_draw
	template_on_rest	0.295833
	template_on_draw
	template_on_rest	2.865
	template_on_draw	0.115
	template_on_rest	0.601667
	template_on_draw
	template_on_rest	0.221667
	template_on_draw	0.285
	template_on_rest	0.42
	template_on_draw	0.281304
	template_on_rest	0.361667
	template_on_draw	0.232391
	template_on_rest	0.33
	template_on_draw	0.296429
	template_on_rest	0.2395
	template_on_draw	0.24381
	template_on_rest	0.195
	template_on_draw	0.309348
	template_on_rest	0.292
	template_on_draw	0.278158
	template_on_rest	0.3025
	template_on_draw	0.287778
	template_on_rest	0.35875
	template_on_draw	0.2535
	template_on_rest	0.224167
	template_on_draw	0.251
	template_on_rest	0.27
	template_on_draw	0.276852
	template_on_rest	0.4725
	template_on_draw	0.301346
	template_on_rest	0.355
	template_on_draw	0.332
	template_on_rest	0.226667
	template_on_draw	0.308333
	template_on_rest	0.245
	template_on_draw	0.269038
	template_on_rest	0.213125
	template_on_draw	0.354583
	template_on_rest	0.382
	template_on_draw	0.281667
	template_on_rest	0.290833
	template_on_draw	0.339706
	template_on_rest	0.158
	template_on_draw	0.231875
	template_on_rest	0.12125
	template_on_draw	0.286
	template_on_rest	0.241667
	template_on_draw	0.221875
	template_on_rest	0.22
	template_on_draw	0.32
	template_on_rest	0.275
	template_on_draw	0.311786
	template_on_rest	0.3925
	template_on_draw	0.272941
	template_on_rest	0.25625
	template_on_draw	0.321176
	template_on_rest	0.38125
	template_on_draw	0.27087
	template_on_rest	0.2375
	template_on_draw	0.264333
	template_on_rest	0.272143
	template_on_draw	0.2535
	template_on_rest	0.248
	template_on_draw	0.259286
	template_on_rest	0.193333
	template_on_draw	0.261875
	template_on_rest	0.44375
	template_on_draw	0.298478
	template_on_rest	0.233333
	template_on_draw	0.310385
	template_on_rest	0.273333
	template_on_draw	0.256667
	template_on_rest	0.3625
	template_on_draw	0.215
	template_on_rest	0.329
	template_on_draw	0.202857
	template_on_rest	0.3325
	template_on_draw	0.282308
	template_on_rest	0.224
	template_on_draw	0.323571
	template_on_rest	0.22
	template_on_draw	0.3025
	template_on_rest	0.325
	template_on_draw	0.235769
	template_on_rest	0.2825
	template_on_draw	0.291667
	template_on_rest	0.399
	template_on_draw	0.289062
	template_on_rest	0.255
	template_on_draw	0.331111
	template_on_rest	0.32
	template_on_draw	0.212917
	template_on_rest	0.258
	template_on_draw	0.331071
	template_on_rest	0.240833
	template_on_draw	0.200455
	template_on_rest	0.218
	template_on_draw	0.2075
	template_on_rest	0.3275
	template_on_draw	0.238571
	template_on_rest	0.257857
	template_on_draw	0.1575
	template_on_rest	0.314
	template_on_draw	0.2275
	template_on_rest	0.208333
	template_on_draw	0.272143
	template_on_rest	0.226
	template_on_draw	0.236667
	template_on_rest	0.255
	template_on_draw	0.356667
	template_on_rest	0.183333
	template_on_draw	0.245714
	template_on_rest	0.335
	template_on_draw	0.270833
	template_on_rest	0.307143
	template_on_draw	0.1525
	template_on_rest	0.405
	template_on_draw	0.2825
	template_on_rest	0.2175
	template_on_draw	0.264211
	template_on_rest	0.3425
	template_on_draw	0.243462
	template_on_rest	0.26
	template_on_draw	0.237083
	template_on_rest	0.415
	template_on_draw	0.28375
	template_on_rest	0.295
	template_on_draw	0.257333
	template_on_rest	0.303
	template_on_draw	0.219706
	template_on_rest	0.328
	template_on_draw	0.236667
	template_on_rest	0.4875
	template_on_draw	0.36
	template_on_rest	0.38875
	template_on_draw	0.257333
	template_on_rest	0.57
	template_on_draw	0.21
	template_on_rest	0.365
	template_on_draw	0.24
	template_on_rest	0.210833
	template_on_draw	0.2925
	template_on_rest	0.361667
	template_on_draw	0.201
	template_on_rest	0.33625
	template_on_draw	0.2775
	template_on_rest	0.32
	template_on_draw
	template_on_rest	0.278333
	template_on_draw	0.135
	template_on_rest	0.45
	template_on_draw	0.335
	template_on_rest	0.33375
	template_on_draw	0.178333
	template_on_rest	0.21
	template_on_draw	0.325
	template_on_rest	0.2375
	template_on_draw	0.240909
	template_on_rest	0.316
	template_on_draw	0.281154
	template_on_rest	0.17625
	template_on_draw	0.2725
	template_on_rest	0.285
	template_on_draw	0.2475
	template_on_rest	0.234167
	template_on_draw	0.225556
	template_on_rest	0.438
	template_on_draw	0.277273
	template_on_rest	0.3475
	template_on_draw	0.331875
	template_on_rest	0.12
	template_on_draw	0.32
	template_on_rest	0.40125
	template_on_draw	0.253125
	template_on_rest	0.346667
	template_on_draw	0.2725
	template_on_rest	0.31
	template_on_draw	0.267
	template_on_rest	0.32375
	template_on_draw	0.2725
	template_on_rest	0.316667
	template_on_draw	0.32
	template_on_rest	0.257143
	template_on_draw	0.233333
	template_on_rest	0.216
	template_on_draw	0.224
	template_on_rest	0.3025
	template_on_draw	0.274
	template_on_rest	0.224
	template_on_draw	0.211
	template_on_rest	0.19125
	template_on_draw	0.2725
	template_on_rest
	template_on_draw	0.276
	template_on_rest	0.48
	template_on_draw	0.198
	template_on_rest	0.197
	template_on_draw	0.234286
	template_on_rest	0.148333
	template_on_draw	0.208125
	template_on_rest	0.235833
	template_on_draw	0.209615
	template_on_rest	0.218333
	template_on_draw	0.261667
	template_on_rest	0.24125
	template_on_draw	0.1945
	template_on_rest	0.315
	template_on_draw	0.2595
	template_on_rest	0.23
	template_on_draw	0.265833
	template_on_rest	0.237143
	template_on_draw	0.197273
	template_on_rest	0.258571
	template_on_draw	0.18875
	template_on_rest	0.195
	template_on_draw	0.261111

[truncated: 2 more sheets: SF4, SF5]
